# Supplementary material for: 4-Nitro­anilinium triiodide monohydrate
Source: Acta Crystallogr Sect E Struct Rep Online. 2010 Apr 28;66(Pt 5):o1186. doi: 10.1107/S1600536810014674 (PMC2979194; doi:10.1107/S1600536810014674)
Supplement: Supplementary file 1 [file e-66-o1186-sup1.cif]

##############################################################################
###                                                                        ###
###        Electronic paper (Acta Crystallographica Section E)             ###
###                                                                        ###
##############################################################################
#                                                                            #
# This CIF contains the data in a paper accepted for publication in Acta     #
# Crystallographica Section E. It conforms to the requirements of Notes      #
# for Authors for Section E, and has been peer reviewed under the auspices   #
# of the IUCr Commission on Journals.                                        #
#                                                                            #
# Full details of the Crystallographic Information File format               #
# are given in the paper "The Crystallographic Information File (CIF):       #
# a New Standard Archive File for Crystallography" by S. R. Hall, F. H.      #
# Allen and I. D. Brown [Acta Cryst. (1991), A47, 655-685].                  #
#                                                                            #
# The current version of the core CIF dictionary is obtainable from          #
# ftp://ftp.iucr.org/pub/cif_core.dic. The current version number is 2.4.    #
#                                                                            #
# Software is freely available for graphical display of the structure(s) in  #
# this CIF.  For information consult the CIF home page http://www.iucr.org/  #
# cif/home.html                                                              #
#                                                                            #
# This file may be used for bona fide research purposes within the           #
# scientific community so long as proper attribution is given to the journal # 
# article from which it was obtained.                                        #
#                                                                            #
##############################################################################
                                             
data_global
_audit_creation_method     'WinGX routine CIF_UPDATE'
_audit_conform_dict_name     cif_core.dic
_audit_conform_dict_version     2.3
_journal_date_recd_electronic     2010-03-04
_journal_date_accepted     2010-04-21
_journal_name_full     'Acta Crystallographica, Section E'
_journal_year     2010
_journal_volume     66
_journal_issue      5
_journal_page_first     o1186
_journal_page_last     o1186
_journal_paper_category     QO
_journal_coeditor_code     ZS2032
_publ_contact_author_name     'David G. Billing'
_publ_contact_author_address
;
Molecular Sciences Institute
School of Chemistry
University of the Witwatersrand
Private bag
P O Wits 2050
South Africa
;
_publ_contact_author_email     dave.billing@wits.ac.za
_publ_contact_author_fax     '27(11)7176749'
_publ_contact_author_phone     '27(11)7176759'
_publ_section_title
;
4-Nitroanilinium triiodide monohydrate
;
loop_
    _publ_author_name
    _publ_author_address
    'Billing, David G.'
;
Molecular Sciences Institute
School of Chemistry
University of the Witwatersrand
Private bag
PO Wits 2050
South Africa
;
    'Black, Robert S.'
;
Molecular Sciences Institute
School of Chemistry
University of the Witwatersrand
Private bag
PO Wits 2050
South Africa
;
    'Hexana, Wonga M.'
;
Molecular Sciences Institute
School of Chemistry
University of the Witwatersrand
Private bag
PO Wits 2050
South Africa
;
_publ_section_synopsis     .
data_I
_audit_creation_method     'WinGX routine CIF_UPDATE'
_chemical_name_systematic
;
4-Nitroanilinium triiodide monohydrate
;
_chemical_formula_moiety     'C6 H7 N2 O2 +, I3 -, H2 O'
_chemical_formula_sum     'C6 H9 I3 N2 O3'
_chemical_formula_iupac     'C6 H7 N2 O2 +, I3 -, H2 O'
_chemical_formula_weight     537.85
_symmetry_cell_setting     'monoclinic'
_symmetry_space_group_name_H-M     'P 21/c'
_symmetry_space_group_name_Hall     '-P 2ybc'
loop_
    _symmetry_equiv_pos_as_xyz
    'x, y, z'
    '-x, y+1/2, -z+1/2'
    '-x, -y, -z'
    'x, -y-1/2, z-1/2'
_cell_length_a     4.8429(9)
_cell_length_b     14.701(3)
_cell_length_c     18.346(3)
_cell_angle_alpha     90
_cell_angle_beta     91.916(3)
_cell_angle_gamma     90
_cell_volume     1305.4(4)
_cell_formula_units_Z     4
_cell_measurement_reflns_used     9074
_cell_measurement_theta_min     2.56
_cell_measurement_theta_max     28.29
_cell_measurement_temperature     298(2)
_exptl_crystal_description     plate
_exptl_crystal_colour     black
_exptl_crystal_size_max     0.54
_exptl_crystal_size_mid     0.31
_exptl_crystal_size_min     0.11
_exptl_crystal_density_diffrn     2.737
_exptl_crystal_density_method     'not measured'
_exptl_crystal_F_000     968
_exptl_absorpt_coefficient_mu     7.17
_exptl_absorpt_correction_type     integration
_exptl_absorpt_process_details     '(<i>XPREP</i>; Bruker, 1999)'
_exptl_absorpt_correction_T_min     0.1128
_exptl_absorpt_correction_T_max     0.506
_exptl_special_details
;
Numerical integration absorption corrections based on indexed crystal
faces were applied using the XPREP routine (Bruker, 1999<i>a</i>)
;
_diffrn_ambient_temperature     298(2)
_diffrn_radiation_type     MoK\a
_diffrn_radiation_wavelength     0.71073
_diffrn_measurement_device_type     'Bruker SMART 1K CCD area-detector'
_diffrn_measurement_method     '\f and \w scans'
_diffrn_reflns_number     8741
_diffrn_reflns_av_R_equivalents     0.0684
_diffrn_reflns_theta_min     1.78
_diffrn_reflns_theta_max     28
_diffrn_reflns_theta_full     28
_diffrn_measured_fraction_theta_max     0.995
_diffrn_measured_fraction_theta_full     0.995
_diffrn_reflns_limit_h_min     -6
_diffrn_reflns_limit_h_max     4
_diffrn_reflns_limit_k_min     -19
_diffrn_reflns_limit_k_max     18
_diffrn_reflns_limit_l_min     -24
_diffrn_reflns_limit_l_max     24
_reflns_number_total     3150
_reflns_number_gt     2461
_reflns_threshold_expression     I>2\s(I)
_refine_ls_structure_factor_coef     Fsqd
_refine_ls_matrix_type     full
_refine_ls_R_factor_gt     0.0343
_refine_ls_wR_factor_ref     0.0805
_refine_ls_goodness_of_fit_ref     1.051
_refine_ls_restrained_S_all     1.051
_refine_ls_number_reflns     3150
_refine_ls_number_parameters     137
_refine_ls_number_restraints     0
_refine_ls_hydrogen_treatment     mixed
_refine_ls_weighting_scheme     calc
_refine_ls_weighting_details
         'calc w=1/[\s^2^(Fo^2^)+(0.0374P)^2^+0.3561P] where P=(Fo^2^+2Fc^2^)/3'
_atom_sites_solution_hydrogens     ?
_refine_ls_shift/su_max     0.001
_refine_diff_density_max     0.708
_refine_diff_density_min     -1.42
_refine_ls_extinction_method     '<i>SHELXL97</i> (Sheldrick, 2008)'
_refine_ls_extinction_coef     0.0166(6)
_refine_ls_extinction_expression
                                    Fc^*^=kFc[1+0.001xFc^2^\l^3^/sin(2\q)]^-1/4^
loop_
    _atom_type_symbol
    _atom_type_description
    _atom_type_scat_dispersion_real
    _atom_type_scat_dispersion_imag
    _atom_type_scat_source
    C C 0.0033 0.0016 'International Tables Vol C Tables 4.2.6.8 and 6.1.1.4'
    H H 0 0 'International Tables Vol C Tables 4.2.6.8 and 6.1.1.4'
    N N 0.0061 0.0033 'International Tables Vol C Tables 4.2.6.8 and 6.1.1.4'
    O O 0.0106 0.006 'International Tables Vol C Tables 4.2.6.8 and 6.1.1.4'
    I I -0.4742 1.8119 'International Tables Vol C Tables 4.2.6.8 and 6.1.1.4'
_computing_data_collection     '<i>SMART-NT</i> (Bruker, 1998)'
_computing_cell_refinement     '<i>SMART-NT</i> (Bruker, 1998)'
_computing_data_reduction     '<i>SAINT-Plus</i> (Bruker, 1999)'
_computing_structure_solution     '<i>XS</i> in SHELXTL (Sheldrick, 2008)'
_computing_structure_refinement     '<i>SHELXL97</i> (Sheldrick, 2008)'
_computing_molecular_graphics
;
<i>ORTEP-3 for Windows</i> (Farrugia, 1997) and <i>DIAMOND</i>
(Brandenburg, 1999)
;
_computing_publication_material
;
<i>WinGX</i> (Farrugia, 1999) and <i>PLATON</i> (Spek, 2009)
;
loop_
    _atom_site_type_symbol
    _atom_site_label
    _atom_site_fract_x
    _atom_site_fract_y
    _atom_site_fract_z
    _atom_site_U_iso_or_equiv
    _atom_site_adp_type
    _atom_site_calc_flag
    _atom_site_refinement_flags
    _atom_site_occupancy
    _atom_site_disorder_assembly
    _atom_site_disorder_group
    C C1 0.4993(8) 0.2871(3) 0.2902(2) 0.0404(8) Uani d . 1 . .
    C C2 0.6434(9) 0.3443(3) 0.3357(2) 0.0491(10) Uani d . 1 . .
    H H2 0.7771 0.383 0.3179 0.059 Uiso calc R 1 . .
    C C3 0.5861(9) 0.3433(3) 0.4094(2) 0.0482(10) Uani d . 1 . .
    H H3 0.6779 0.3822 0.442 0.058 Uiso calc R 1 . .
    C C4 0.3913(8) 0.2838(3) 0.4328(2) 0.0410(9) Uani d . 1 . .
    C C5 0.2464(9) 0.2267(3) 0.3873(2) 0.0502(10) Uani d . 1 . .
    H H5 0.1157 0.187 0.4053 0.06 Uiso calc R 1 . .
    C C6 0.2991(9) 0.2293(3) 0.3129(2) 0.0481(10) Uani d . 1 . .
    H H6 0.2006 0.1928 0.2798 0.058 Uiso calc R 1 . .
    N N1 0.5625(8) 0.2874(3) 0.21247(18) 0.0494(9) Uani d . 1 . .
    N N2 0.3444(8) 0.2797(3) 0.51204(17) 0.0574(10) Uani d . 1 . .
    H H2A 0.1948 0.2464 0.5199 0.086 Uiso calc R 1 . .
    H H2B 0.3198 0.3357 0.529 0.086 Uiso calc R 1 . .
    H H2C 0.4903 0.2545 0.5349 0.086 Uiso calc R 1 . .
    O O1 0.3995(8) 0.2526(3) 0.16900(17) 0.0692(10) Uani d . 1 . .
    O O2 0.7804(8) 0.3222(3) 0.19569(19) 0.0774(11) Uani d . 1 . .
    O O3 0.8528(8) 0.3133(2) 0.04409(18) 0.0583(8) Uani d D 1 . .
    H H3A 0.878(14) 0.316(5) 0.0917(12) 0.11(3) Uiso d D 1 . .
    H H3B 0.800(13) 0.366(3) 0.024(3) 0.11(2) Uiso d D 1 . .
    I I1 0.33289(8) 0.50637(2) 0.091253(18) 0.06519(14) Uani d . 1 . .
    I I2 0.22677(6) 0.531920(18) 0.244438(16) 0.04997(12) Uani d . 1 . .
    I I3 0.12058(7) 0.55190(2) 0.402108(17) 0.06257(14) Uani d . 1 . .
loop_
    _atom_site_aniso_label
    _atom_site_aniso_U_11
    _atom_site_aniso_U_22
    _atom_site_aniso_U_33
    _atom_site_aniso_U_12
    _atom_site_aniso_U_13
    _atom_site_aniso_U_23
    C1 0.047(2) 0.045(2) 0.0290(18) 0.0061(17) 0.0020(16) -0.0012(16)
    C2 0.055(3) 0.051(2) 0.041(2) -0.0106(19) 0.003(2) 0.0007(18)
    C3 0.057(3) 0.055(2) 0.0320(19) -0.003(2) -0.0039(18) -0.0060(18)
    C4 0.043(2) 0.051(2) 0.0292(18) 0.0095(17) 0.0039(16) 0.0001(16)
    C5 0.049(3) 0.062(3) 0.041(2) -0.005(2) 0.0075(19) 0.002(2)
    C6 0.049(2) 0.054(2) 0.041(2) -0.0027(19) 0.0015(19) -0.0070(19)
    N1 0.057(2) 0.057(2) 0.0341(18) 0.0053(18) 0.0045(17) -0.0046(16)
    N2 0.056(2) 0.083(3) 0.0341(18) -0.002(2) 0.0071(16) -0.0006(19)
    O1 0.078(2) 0.090(3) 0.0390(17) -0.009(2) -0.0025(16) -0.0066(17)
    O2 0.072(2) 0.115(3) 0.0463(19) -0.020(2) 0.0136(17) -0.008(2)
    O3 0.066(2) 0.067(2) 0.0433(18) -0.0040(17) 0.0108(16) -0.0020(16)
    I1 0.0854(3) 0.0619(2) 0.0487(2) 0.00069(17) 0.00906(17) 0.00064(14)
    I2 0.0543(2) 0.04402(18) 0.05185(19) 0.00195(12) 0.00491(13) -0.00021(12)
    I3 0.0680(2) 0.0673(2) 0.0529(2) -0.00435(15) 0.01033(16) -0.01723(15)
_geom_special_details
;
All esds (except the esd in the dihedral angle between two l.s. planes) are
estimated using the full covariance matrix. The cell esds are taken into
account individually in the estimation of esds in distances, angles and
torsion angles; correlations between esds in cell parameters are only used
when they are defined by crystal symmetry. An approximate (isotropic)
treatment of cell esds is used for estimating esds involving l.s. planes.
;
loop_
    _geom_bond_atom_site_label_1
    _geom_bond_atom_site_label_2
    _geom_bond_site_symmetry_2
    _geom_bond_distance
    _geom_bond_publ_flag
    C1 C2 . 1.361(6) ?
    C1 C6 . 1.365(6) ?
    C1 N1 . 1.468(5) ?
    C2 C3 . 1.389(5) ?
    C2 H2 . 0.93 ?
    C3 C4 . 1.366(6) ?
    C3 H3 . 0.93 ?
    C4 C5 . 1.362(6) ?
    C4 N2 . 1.480(5) ?
    C5 C6 . 1.398(6) ?
    C5 H5 . 0.93 ?
    C6 H6 . 0.93 ?
    N1 O1 . 1.216(5) ?
    N1 O2 . 1.221(5) ?
    N2 H2A . 0.89 ?
    N2 H2B . 0.89 ?
    N2 H2C . 0.89 ?
    O3 H3A . 0.88(2) ?
    O3 H3B . 0.89(5) ?
    I1 I2 . 2.8982(6) ?
    I2 I3 . 2.9694(6) ?
loop_
    _geom_angle_atom_site_label_1
    _geom_angle_atom_site_label_2
    _geom_angle_atom_site_label_3
    _geom_angle_site_symmetry_1
    _geom_angle_site_symmetry_3
    _geom_angle
    _geom_angle_publ_flag
    C2 C1 C6 . . 123.6(4) ?
    C2 C1 N1 . . 118.3(4) ?
    C6 C1 N1 . . 118.1(4) ?
    C1 C2 C3 . . 118.4(4) ?
    C1 C2 H2 . . 120.8 ?
    C3 C2 H2 . . 120.8 ?
    C4 C3 C2 . . 118.4(4) ?
    C4 C3 H3 . . 120.8 ?
    C2 C3 H3 . . 120.8 ?
    C5 C4 C3 . . 123.3(4) ?
    C5 C4 N2 . . 119.0(4) ?
    C3 C4 N2 . . 117.7(4) ?
    C4 C5 C6 . . 118.4(4) ?
    C4 C5 H5 . . 120.8 ?
    C6 C5 H5 . . 120.8 ?
    C1 C6 C5 . . 118.0(4) ?
    C1 C6 H6 . . 121 ?
    C5 C6 H6 . . 121 ?
    O1 N1 O2 . . 123.9(4) ?
    O1 N1 C1 . . 118.9(4) ?
    O2 N1 C1 . . 117.1(4) ?
    C4 N2 H2A . . 109.5 ?
    C4 N2 H2B . . 109.5 ?
    H2A N2 H2B . . 109.5 ?
    C4 N2 H2C . . 109.5 ?
    H2A N2 H2C . . 109.5 ?
    H2B N2 H2C . . 109.5 ?
    H3A O3 H3B . . 114(6) ?
    I1 I2 I3 . . 178.209(14) ?
loop_
    _geom_torsion_atom_site_label_1
    _geom_torsion_atom_site_label_2
    _geom_torsion_atom_site_label_3
    _geom_torsion_atom_site_label_4
    _geom_torsion_site_symmetry_1
    _geom_torsion_site_symmetry_2
    _geom_torsion_site_symmetry_3
    _geom_torsion_site_symmetry_4
    _geom_torsion
    _geom_torsion_publ_flag
    C6 C1 C2 C3 . . . . 0.7(7) ?
    N1 C1 C2 C3 . . . . -179.3(4) ?
    C1 C2 C3 C4 . . . . 1.2(7) ?
    C2 C3 C4 C5 . . . . -1.5(7) ?
    C2 C3 C4 N2 . . . . 176.4(4) ?
    C3 C4 C5 C6 . . . . -0.2(7) ?
    N2 C4 C5 C6 . . . . -178.0(4) ?
    C2 C1 C6 C5 . . . . -2.3(7) ?
    N1 C1 C6 C5 . . . . 177.7(4) ?
    C4 C5 C6 C1 . . . . 2.0(6) ?
    C2 C1 N1 O1 . . . . -164.1(4) ?
    C6 C1 N1 O1 . . . . 15.9(6) ?
    C2 C1 N1 O2 . . . . 16.7(6) ?
    C6 C1 N1 O2 . . . . -163.2(4) ?
loop_
    _geom_hbond_atom_site_label_D
    _geom_hbond_atom_site_label_H
    _geom_hbond_atom_site_label_A
    _geom_hbond_site_symmetry_A
    _geom_hbond_distance_DH
    _geom_hbond_distance_HA
    _geom_hbond_distance_DA
    _geom_hbond_angle_DHA
    _geom_hbond_publ_flag
    N2 H2A O3 4_466 0.89 1.94 2.824(5) 173 yes
    N2 H2B I3 3_566 0.89 3.01 3.731(4) 139 yes
    N2 H2C O1 4_566 0.89 2.52 2.922(5) 108 yes
    N2 H2C O3 4_566 0.89 2.02 2.860(5) 157 yes
    O3 H3A O2 . 0.88(2) 1.98(3) 2.818(5) 158(6) yes
    O3 H3B I1 3_665 0.89(5) 2.88(5) 3.722(3) 157(4) yes
