# Supplementary material for: 4-Nitro­anilinium triiodide monohydrate
Source: Acta Crystallogr Sect E Struct Rep Online. 2010 Apr 28;66(Pt 5):o1186. doi: 10.1107/S1600536810014674 (PMC2979194; doi:10.1107/S1600536810014674)
Supplement: Supplementary file 2 [file e-66-o1186-Isup2.hkl]

#
# h,k,l, Fc-squared, Fo-squared, sigma(Fo-squared) and status flag
#
data_I
_shelx_title ' 4m_wh4_a in P2(1)/c'
_shelx_refln_list_code          4
_shelx_F_calc_maximum      468.52
_exptl_crystal_F_000       968.00
_reflns_d_resolution_high  0.7570
 
loop_
 _symmetry_equiv_pos_as_xyz
 'x, y, z'
 '-x, y+1/2, -z+1/2'
 '-x, -y, -z'
 'x, -y-1/2, z-1/2'
 
_cell_length_a     4.8429
_cell_length_b    14.7013
_cell_length_c    18.3457
_cell_angle_alpha  90.000
_cell_angle_beta   91.916
_cell_angle_gamma  90.000
 
_shelx_F_squared_multiplier     1.000
 
loop_
 _refln_index_h
 _refln_index_k
 _refln_index_l
 _refln_F_squared_calc
 _refln_F_squared_meas
 _refln_F_squared_sigma
 _refln_observed_status
   1   0   0      975.55      954.79     14.68 o
   2   0   0    43728.65    47903.93   2408.94 o
   3   0   0      459.30      396.53     42.17 o
   4   0   0      669.06      643.04     29.88 o
   5   0   0        8.57      -24.91     46.71 o
   6   0   0       53.18      101.74     66.44 o
   1   1   0     4726.88     5046.41    137.37 o
   2   1   0     7179.88     7886.73    111.77 o
   3   1   0       84.32       92.12     15.80 o
   4   1   0      225.82      226.74     13.90 o
   5   1   0        0.19       20.45     32.19 o
   6   1   0        4.21       -3.48     48.18 o
   0   2   0    95040.59    97128.59    691.11 o
   1   2   0    13454.67    13485.77    741.42 o
   2   2   0    26425.49    27767.89    830.71 o
   3   2   0       45.08       50.40      9.89 o
   4   2   0       62.86       50.76     14.36 o
   5   2   0       31.37       38.15     34.40 o
   6   2   0       20.76       62.24     47.74 o
   1   3   0    69447.95    67247.09   6574.51 o
   2   3   0     4553.51     4401.95     91.10 o
   3   3   0       20.76       14.37      8.15 o
   4   3   0        7.59      -18.13     18.13 o
   5   3   0        0.25       11.93     34.18 o
   6   3   0        0.02       13.37     49.29 o
   0   4   0   158132.88   160949.58    978.40 o
   1   4   0     4538.24     4524.13    211.26 o
   2   4   0    17244.35    16596.15    714.47 o
   3   4   0      769.70      707.97     19.76 o
   4   4   0       17.67       12.63     14.55 o
   5   4   0        1.50       -5.62     19.35 o
   6   4   0        0.94       -9.50     92.38 o
   1   5   0    27296.41    27572.00   2093.32 o
   2   5   0    20068.10    19184.05   1300.94 o
   3   5   0      181.10      179.92     14.70 o
   4   5   0      159.89      135.67     18.20 o
   5   5   0       27.26        4.20     19.53 o
   6   5   0        2.03       19.72     63.32 o
   0   6   0    18930.64    20009.66    160.52 o
   1   6   0     4335.62     4411.23    222.21 o
   2   6   0     8075.04     7529.23    469.33 o
   3   6   0     2232.72     2116.38     55.55 o
   4   6   0      102.57       67.28     27.12 o
   5   6   0       89.10       56.69     27.27 o
   6   6   0       16.70       14.53     64.36 o
   1   7   0    59077.49    68693.88   2615.09 o
   2   7   0     4025.89     3755.02    140.34 o
   3   7   0      752.38      680.97     26.43 o
   4   7   0      395.79      424.05     27.01 o
   5   7   0       44.57       51.15     42.64 o
   0   8   0        0.85      104.84     15.57 o
   1   8   0    13715.31    14166.10    100.17 o
   2   8   0     1243.48     1163.44     44.24 o
   3   8   0     6384.47     5575.93    340.80 o
   4   8   0      170.41      142.39     19.56 o
   5   8   0       36.01       34.50     22.50 o
   1   9   0    14037.63    14641.61    167.96 o
   2   9   0      119.48      117.37     12.12 o
   3   9   0     2039.58     1819.13     86.33 o
   4   9   0      171.09      157.19     20.66 o
   5   9   0       90.79      120.55     29.59 o
   1  10   0     6547.72     6798.73     71.31 o
   2  10   0       17.22       20.76     10.77 o
   3  10   0     3151.53     2896.70    167.35 o
   4  10   0       11.90        2.74     18.19 o
   5  10   0        0.90       -3.52     24.52 o
   1  11   0     4043.51     3971.15     88.09 o
   2  11   0      251.51      247.74     17.68 o
   3  11   0     2056.61     1855.40     52.16 o
   4  11   0      162.79      161.48     22.20 o
   5  11   0      116.57      131.02     38.94 o
   0  12   0     1855.32     1914.95     49.79 o
   1  12   0     2348.19     2403.48     47.48 o
   2  12   0      266.00      226.04     21.83 o
   3  12   0     2598.37     2471.08    102.88 o
   4  12   0      166.91      143.72     24.93 o
   5  12   0       24.61       32.38     29.19 o
   1  13   0      792.98      876.03     40.12 o
   2  13   0     1157.91     1040.57     38.28 o
   3  13   0     1117.99     1180.96     43.21 o
   4  13   0       11.08       16.65     24.37 o
   0  14   0      200.78      203.97     22.63 o
   1  14   0     1147.77     1143.70     39.66 o
   2  14   0      998.04      956.85     38.57 o
   3  14   0      970.87      986.32     42.13 o
   4  14   0      341.08      370.33     33.88 o
   1  15   0        1.43       10.38     30.10 o
   2  15   0     1022.42      981.49     46.91 o
   3  15   0      112.20       92.13     26.48 o
   4  15   0        0.06       -2.31     28.16 o
   0  16   0      245.41      245.07     27.49 o
   1  16   0        3.97      -19.01     19.01 o
   2  16   0      443.33      459.72     61.87 o
   3  16   0      188.69      242.02     30.61 o
   1  17   0       15.06       24.80     25.86 o
   2  17   0      259.31      210.92     29.61 o
   3  17   0        0.30       13.34     28.92 o
   0  18   0       22.78       10.38     27.89 o
   1  18   0       12.99        2.08     28.08 o
   2  18   0      189.32      240.98     47.78 o
   1  19   0       83.40       63.03     26.05 o
  -6   1   1      208.46      305.88     50.67 o
  -5   1   1      252.15      319.30     39.26 o
  -4   1   1      308.07      327.33     32.63 o
  -3   1   1     2266.27     2272.57     37.88 o
  -2   1   1      128.82      129.19      9.54 o
  -1   1   1    21307.31    24086.70    761.31 o
   0   1   1      184.64      213.79      4.77 o
   1   1   1   193076.80   172908.44  13198.86 o
   2   1   1    15493.78    16415.06    403.43 o
   3   1   1    19977.63    21200.92    357.90 o
   4   1   1     1159.43     1184.04     41.15 o
   5   1   1        0.13        7.42     34.40 o
   6   1   1        0.03      -30.71     89.79 o
  -6   2   1      126.57      133.57     48.20 o
  -5   2   1       40.66       50.53     32.91 o
  -4   2   1       38.07       58.37     13.78 o
  -3   2   1       66.19       63.16      7.82 o
  -2   2   1        4.45       -1.19      6.85 o
  -1   2   1    12415.77    12618.97    575.76 o
   0   2   1     6797.79     7588.70    221.62 o
   1   2   1     2070.92     2014.06     44.48 o
   2   2   1    10392.96    10521.93    200.45 o
   3   2   1     3289.30     3238.64     68.59 o
   4   2   1        0.22      -10.57     10.59 o
   5   2   1        6.87       58.69     34.66 o
   6   2   1        0.23       42.35     49.63 o
  -6   3   1      177.43      137.01     50.66 o
  -5   3   1      158.80      112.08     38.95 o
  -4   3   1       77.07       81.94     22.49 o
  -3   3   1     2486.29     2443.09     31.52 o
  -2   3   1      960.80      979.87     16.30 o
  -1   3   1    19419.92    19528.97   1158.77 o
   0   3   1     5963.87     6524.52     58.89 o
   1   3   1   219510.81   195477.94  25437.45 o
   2   3   1     2236.31     2108.55     25.35 o
   3   3   1    20977.57    21539.85    389.39 o
   4   3   1      225.43      214.30     19.66 o
   5   3   1       20.19       22.54     32.47 o
   6   3   1        4.56       21.47     51.02 o
  -6   4   1      283.28      371.65     54.33 o
  -5   4   1       45.19       90.86     44.12 o
  -4   4   1       15.86       28.76     13.91 o
  -3   4   1       14.45       11.14     10.71 o
  -2   4   1     1172.82     1138.38     35.41 o
  -1   4   1    15642.14    15851.29   1057.57 o
   0   4   1    85254.31    95269.85    594.08 o
   1   4   1     1700.17     1647.83     75.65 o
   2   4   1    32284.49    31404.42   2155.82 o
   3   4   1    11272.59    11294.44    260.16 o
   4   4   1       58.90       78.40     16.20 o
   5   4   1      363.50      347.93     27.77 o
   6   4   1        0.00       33.22     64.36 o
  -6   5   1      156.63      196.16     52.44 o
  -5   5   1       41.07       59.24     19.45 o
  -4   5   1       97.08       98.13     15.65 o
  -3   5   1        6.32       -7.90      7.90 o
  -2   5   1     6982.04     6676.13    234.22 o
  -1   5   1     6531.64     6434.86    321.28 o
   0   5   1    20916.54    23234.34    172.40 o
   1   5   1    15705.77    15367.74    796.10 o
   2   5   1      417.26      419.77     17.11 o
   3   5   1     5780.74     5575.47    146.49 o
   4   5   1      119.03      117.53     25.74 o
   5   5   1      120.05      140.16     23.73 o
   6   5   1       23.14      -64.36     64.36 o
  -6   6   1      360.89      447.83     75.87 o
  -5   6   1       12.85       51.38     25.57 o
  -4   6   1      279.03      264.46     55.99 o
  -3   6   1       42.24       28.62     12.11 o
  -2   6   1      442.83      413.77     16.67 o
  -1   6   1     8277.63     8059.34    317.30 o
   0   6   1    42177.56    47256.11    316.47 o
   1   6   1     2773.35     2952.45    111.57 o
   2   6   1    44358.07    42135.92   3419.46 o
   3   6   1     3218.71     3174.46    103.47 o
   4   6   1      213.59      172.05     25.08 o
   5   6   1      132.38      138.93     52.57 o
   6   6   1        1.70      -25.95     65.39 o
  -5   7   1       92.72      129.62     43.85 o
  -4   7   1      711.40      654.17     60.17 o
  -3   7   1       21.83       26.76     20.99 o
  -2   7   1     7072.81     6636.66    266.07 o
  -1   7   1     1529.40     1532.00     83.35 o
   0   7   1    22737.14    24470.72    191.88 o
   1   7   1     2816.72     2881.46    105.40 o
   2   7   1     1047.78      956.97     50.40 o
   3   7   1     3335.98     3082.36    119.93 o
   4   7   1     1139.33     1105.56     36.38 o
   5   7   1      261.00      283.97     43.12 o
  -5   8   1       40.10       31.99     24.76 o
  -4   8   1      329.93      332.28     49.16 o
  -3   8   1       84.26       87.65     15.03 o
  -2   8   1     1680.37     1638.04     68.13 o
  -1   8   1      693.42      685.05     28.37 o
   0   8   1    24648.53    26021.67    245.79 o
   1   8   1       60.77       64.57      8.95 o
   2   8   1    10090.54     9002.86    465.75 o
   3   8   1     4588.24     4247.04    225.86 o
   4   8   1      958.35      864.14     33.68 o
   5   8   1      311.71      352.87    103.41 o
  -5   9   1      445.71      414.92     32.75 o
  -4   9   1      257.70      218.29     22.44 o
  -3   9   1       36.74       44.57     14.11 o
  -2   9   1     8134.04     7433.70    364.62 o
  -1   9   1        6.18       20.80      8.35 o
   0   9   1    18363.68    18976.94    375.66 o
   1   9   1      867.12      916.77     23.58 o
   2   9   1     2047.29     1876.98     64.15 o
   3   9   1      173.08      171.83     17.18 o
   4   9   1     1286.29     1183.25     50.09 o
   5   9   1       48.39       55.27     36.86 o
  -5  10   1      267.63      200.01     29.02 o
  -4  10   1      367.53      361.91     26.54 o
  -3  10   1      310.18      324.31     22.23 o
  -2  10   1     3731.98     3469.68    162.49 o
  -1  10   1      241.47      258.16     15.70 o
   0  10   1     9512.58     9646.83    175.78 o
   1  10   1      844.45      897.26     42.79 o
   2  10   1    10716.02    10278.30    321.16 o
   3  10   1        1.84       16.95     14.20 o
   4  10   1     1074.19      948.41     49.50 o
   5  10   1       86.56      103.36     32.71 o
  -5  11   1      239.19      228.22     31.69 o
  -4  11   1       84.23       93.45     20.21 o
  -3  11   1      319.06      310.27     22.29 o
  -2  11   1     5106.04     4739.35    234.29 o
  -1  11   1      917.36      891.95     24.43 o
   0  11   1    10874.16    10842.41    104.97 o
   1  11   1     1938.07     2031.88     65.89 o
   2  11   1     1856.35     1783.77     80.19 o
   3  11   1       33.65       17.07     15.54 o
   4  11   1     1790.42     1595.58     49.48 o
   5  11   1        0.94       -1.02     26.86 o
  -5  12   1      238.59      270.65     34.15 o
  -4  12   1      146.37      139.38     23.09 o
  -3  12   1      102.09      101.30     18.77 o
  -2  12   1     2137.16     2006.04    142.62 o
  -1  12   1     3989.05     4021.47     48.11 o
   0  12   1     1474.86     1517.49     38.71 o
   1  12   1      470.88      466.06     27.98 o
   2  12   1      467.84      447.00     23.97 o
   3  12   1      117.73      106.10     18.89 o
   4  12   1      476.10      377.93     32.87 o
   5  12   1       59.26       89.41     29.96 o
  -4  13   1       70.21       44.83     24.92 o
  -3  13   1     1190.78     1135.09     49.03 o
  -2  13   1     1654.92     1585.52    116.09 o
  -1  13   1     2080.31     2109.55     38.11 o
   0  13   1     1678.41     1604.64     46.23 o
   1  13   1     1583.60     1789.33     52.30 o
   2  13   1      177.64      205.95     22.18 o
   3  13   1      262.97      247.39     36.37 o
   4  13   1      406.71      471.34     46.26 o
  -4  14   1       41.76       60.81     26.19 o
  -3  14   1       32.07       63.75     21.95 o
  -2  14   1      913.82      912.91     91.18 o
  -1  14   1     1657.84     1610.62     64.84 o
   0  14   1       83.74       97.56     13.63 o
   1  14   1      168.63      197.78     21.89 o
   2  14   1       67.76       40.14     20.10 o
   3  14   1      243.14      168.88     50.39 o
   4  14   1      302.13      259.60     31.93 o
  -4  15   1      125.33      140.42     29.44 o
  -3  15   1     1214.01     1185.58     46.61 o
  -2  15   1      559.45      551.61     48.90 o
  -1  15   1     1435.59     1403.49     63.07 o
   0  15   1      286.43      296.72     19.12 o
   1  15   1      132.72      130.93     22.45 o
   2  15   1      100.73      116.27     22.91 o
   3  15   1      155.47      171.27     41.03 o
   4  15   1      351.26      334.35     35.65 o
  -3  16   1        3.14      -13.94     31.14 o
  -2  16   1       26.28       53.22     25.43 o
  -1  16   1      857.61      932.46     41.50 o
   0  16   1       81.48       83.83     18.73 o
   1  16   1      184.31      166.21     39.47 o
   2  16   1        4.27       -8.06     23.64 o
   3  16   1      190.34      166.99     30.20 o
  -3  17   1      997.13     1004.72     49.83 o
  -2  17   1      176.42      215.01     43.62 o
  -1  17   1     1018.49      952.93     44.96 o
   0  17   1       29.85       30.77     18.88 o
   1  17   1       11.83       12.35     21.77 o
   2  17   1        7.11       29.46     25.86 o
   3  17   1      162.83      206.00     32.53 o
  -2  18   1      109.74      124.68     25.89 o
  -1  18   1      367.23      443.43     29.75 o
   0  18   1       15.22        9.67     23.36 o
   1  18   1        0.44      -28.08     28.08 o
   2  18   1       56.68       86.32     30.07 o
  -1  19   1      262.15      260.88     29.30 o
   0  19   1       26.52       14.72     26.77 o
   1  19   1        1.09      -15.28     31.46 o
  -6   0   2      798.90      858.92     91.62 o
  -5   0   2     1102.73     1199.42     84.48 o
  -4   0   2     3889.51     4260.95    116.51 o
  -3   0   2       85.87      120.42     18.18 o
  -2   0   2    23832.20    25239.30    810.64 o
  -1   0   2      292.66      388.49     35.48 o
   0   0   2     4476.96     3785.68     52.96 o
   1   0   2      138.13      186.51     11.97 o
   2   0   2   114882.96   120447.67   7672.91 o
   3   0   2    10941.36    11592.52    179.69 o
   4   0   2    11602.13    12481.85    115.11 o
   5   0   2      813.92      986.44     86.46 o
   6   0   2        0.39        9.34     71.62 o
  -6   1   2       46.99       62.46     45.77 o
  -5   1   2      168.16      204.75     36.31 o
  -4   1   2       82.85      102.53     17.07 o
  -3   1   2       51.58       78.38     11.54 o
  -2   1   2     1915.49     2029.23     50.67 o
  -1   1   2      631.32      825.76     35.40 o
   0   1   2      687.55      743.60     36.05 o
   1   1   2    10577.35    10590.48    414.53 o
   2   1   2      238.03      263.64     12.46 o
   3   1   2     2634.37     2740.25     38.88 o
   4   1   2      677.52      728.02     24.46 o
   5   1   2        8.97      -32.07     34.58 o
   6   1   2       40.43       56.98     51.56 o
  -6   2   2      491.84      625.70     58.18 o
  -5   2   2      910.55     1005.38     58.16 o
  -4   2   2      991.55     1010.20     66.84 o
  -3   2   2      456.04      474.03     14.34 o
  -2   2   2     4160.38     4232.83     68.78 o
  -1   2   2     1449.45     1498.61     24.23 o
   0   2   2      938.79      977.16     13.31 o
   1   2   2    19777.58    18992.62   1119.90 o
   2   2   2    70131.30    71969.94   3608.12 o
   3   2   2    10922.01    11435.05    283.83 o
   4   2   2     5707.02     5939.19     59.83 o
   5   2   2     1096.69     1105.12     40.83 o
   6   2   2       18.51       53.98     67.47 o
  -6   3   2      136.33      208.40     48.91 o
  -5   3   2     1411.39     1413.31     64.98 o
  -4   3   2      126.88      138.72     15.99 o
  -3   3   2      543.46      617.11     25.26 o
  -2   3   2        5.34       12.76      4.53 o
  -1   3   2     3782.03     3730.26    157.25 o
   0   3   2    11645.20    12683.53    272.65 o
   1   3   2    23584.89    22244.03   2295.08 o
   2   3   2       78.62       89.17      8.56 o
   3   3   2    11286.43    11252.28    295.35 o
   4   3   2     1920.84     2033.15     35.86 o
   5   3   2        0.19        4.27     19.57 o
   6   3   2       39.28       10.38     66.44 o
  -6   4   2      184.02      281.53     52.97 o
  -5   4   2      722.40      722.74     54.51 o
  -4   4   2      443.86      449.32     24.30 o
  -3   4   2     1560.83     1627.67     31.59 o
  -2   4   2     2890.86     2743.75     71.20 o
  -1   4   2     2799.57     2830.60     88.90 o
   0   4   2     2079.25     2211.04     32.98 o
   1   4   2     8164.28     8163.39    445.33 o
   2   4   2    19453.29    18045.64   1054.89 o
   3   4   2     4305.69     4244.25     60.16 o
   4   4   2     4767.70     4654.39    147.16 o
   5   4   2       87.50       82.91     23.02 o
   6   4   2       43.90       36.34     65.40 o
  -6   5   2      263.84      257.72     53.99 o
  -5   5   2     1404.53     1430.74     67.88 o
  -4   5   2      296.69      309.62     22.06 o
  -3   5   2      737.18      774.62     46.92 o
  -2   5   2     1376.91     1339.91     45.91 o
  -1   5   2        1.10        9.88      4.00 o
   0   5   2    12449.99    12838.54    103.59 o
   1   5   2    22715.61    21903.90   1488.03 o
   2   5   2     1627.71     1687.00     69.64 o
   3   5   2    12936.92    12339.02    706.99 o
   4   5   2     5366.68     5529.15     71.85 o
   5   5   2      116.24      125.48     36.27 o
   6   5   2      128.98       59.19     65.42 o
  -6   6   2        7.15        7.47     51.67 o
  -5   6   2      539.68      552.25     32.13 o
  -4   6   2      137.11      157.30     18.94 o
  -3   6   2     2589.15     2420.87     87.45 o
  -2   6   2      511.23      481.93     17.94 o
  -1   6   2     6990.38     6997.03    325.31 o
   0   6   2        6.64       15.42      5.45 o
   1   6   2    27626.92    29794.43    934.13 o
   2   6   2     4911.36     4525.54    144.03 o
   3   6   2      304.15      310.25     30.92 o
   4   6   2     1979.96     1987.39     89.45 o
   5   6   2        8.08       -1.68     22.95 o
   6   6   2       64.05       10.38     67.49 o
  -5   7   2     1382.90     1436.57     50.84 o
  -4   7   2       64.22       52.77     16.09 o
  -3   7   2     1101.35     1075.35     43.50 o
  -2   7   2        4.11       -0.53     10.19 o
  -1   7   2       27.65       44.40      5.96 o
   0   7   2     2139.01     2147.81     53.17 o
   1   7   2    29017.93    31768.46    202.19 o
   2   7   2       26.71       68.81     10.83 o
   3   7   2    13401.78    12235.73    515.83 o
   4   7   2     1833.27     1848.44     82.37 o
   5   7   2      220.24      169.27     27.22 o
  -5   8   2      247.85      265.25     45.13 o
  -4   8   2      789.64      777.83     31.89 o
  -3   8   2     4204.76     3922.44    265.70 o
  -2   8   2      138.54      150.64     11.84 o
  -1   8   2     8551.45     8490.84    210.17 o
   0   8   2      155.90      148.90     10.06 o
   1   8   2    29149.38    31822.98    495.50 o
   2   8   2      639.07      637.79     18.03 o
   3   8   2      145.77      145.76     14.84 o
   4   8   2       69.68       66.15     18.36 o
   5   8   2      293.81      309.74     47.28 o
  -5   9   2      319.67      318.59     31.74 o
  -4   9   2      342.91      308.51     35.59 o
  -3   9   2     1455.47     1462.10    101.38 o
  -2   9   2      210.50      210.85     16.65 o
  -1   9   2     3050.79     3091.67     47.83 o
   0   9   2      798.33      868.78     21.19 o
   1   9   2     7920.54     8016.50    152.13 o
   2   9   2     2592.60     2449.60     88.20 o
   3   9   2     5033.59     4398.18    196.34 o
   4   9   2      525.44      467.63     32.24 o
   5   9   2      222.30      258.99     29.39 o
  -5  10   2       42.57       -5.37     46.94 o
  -4  10   2     1108.42     1056.36     71.27 o
  -3  10   2     1426.37     1298.48     48.39 o
  -2  10   2      639.26      600.61     31.52 o
  -1  10   2     3634.90     3640.58     40.33 o
   0  10   2     2011.83     2024.08     36.86 o
   1  10   2    10231.75    10494.51    155.61 o
   2  10   2     4154.31     4054.61    123.76 o
   3  10   2        0.70       25.89     21.03 o
   4  10   2       45.79       53.64     21.12 o
   5  10   2      369.64      323.87     42.62 o
  -5  11   2       51.79       47.62     27.27 o
  -4  11   2      712.91      583.42     32.17 o
  -3  11   2      555.56      523.73     53.29 o
  -2  11   2      124.92      140.24     36.87 o
  -1  11   2     4035.44     4142.69     75.76 o
   0  11   2     2930.43     3001.04     44.67 o
   1  11   2     2380.62     2440.10     74.92 o
   2  11   2      708.30      650.08     27.06 o
   3  11   2      683.25      602.77     27.72 o
   4  11   2      107.47      112.50     23.70 o
   5  11   2      304.64      305.90     33.45 o
  -5  12   2        8.75       10.94     28.80 o
  -4  12   2      998.30      941.36     45.28 o
  -3  12   2      303.85      271.16     22.02 o
  -2  12   2     2580.71     2494.44     80.92 o
  -1  12   2     2025.79     2044.05     89.15 o
   0  12   2     3295.10     3278.75    118.65 o
   1  12   2     5420.94     5401.78     71.14 o
   2  12   2      837.28      808.87     30.24 o
   3  12   2      489.44      420.88     30.94 o
   4  12   2      163.26      113.51     24.93 o
  -4  13   2      454.30      446.73     31.51 o
  -3  13   2      299.71      268.80     31.02 o
  -2  13   2      426.95      470.84     29.31 o
  -1  13   2     1756.11     1700.82     30.74 o
   0  13   2     2665.27     2617.19     41.21 o
   1  13   2       39.80       25.03     16.69 o
   2  13   2     1063.40      975.43     42.23 o
   3  13   2      186.51      159.35     23.95 o
   4  13   2       42.07       51.07     32.18 o
  -4  14   2      440.02      439.17     37.73 o
  -3  14   2        2.10       26.70     22.32 o
  -2  14   2     3243.15     2866.23    153.14 o
  -1  14   2      454.23      465.44     22.69 o
   0  14   2     3018.55     3009.34     69.46 o
   1  14   2      486.16      515.40     31.49 o
   2  14   2     1039.89     1043.63     97.49 o
   3  14   2        1.39        4.75     22.42 o
   4  14   2       62.93       52.57     26.87 o
  -4  15   2      270.45      268.05     61.82 o
  -3  15   2        8.57      -17.19     22.70 o
  -2  15   2       36.27       29.12     20.83 o
  -1  15   2      228.20      284.76     27.80 o
   0  15   2     2525.64     2562.67     39.76 o
   1  15   2       17.63        9.78     19.66 o
   2  15   2      251.93      254.50     61.82 o
   3  15   2       24.64       25.36     24.91 o
   4  15   2       52.97        5.04     29.90 o
  -3  16   2      172.16      143.26     28.39 o
  -2  16   2     2469.20     2319.17     68.48 o
  -1  16   2       71.12       97.78     19.51 o
   0  16   2     2389.31     2450.73     73.38 o
   1  16   2        9.22      -16.18     21.95 o
   2  16   2       81.28       76.69     25.42 o
   3  16   2       13.79       24.91     34.26 o
  -3  17   2       33.28       18.69     43.60 o
  -2  17   2       14.74       64.96     22.45 o
  -1  17   2       42.47       20.56     19.94 o
   0  17   2      211.34      229.48     24.76 o
   1  17   2      220.16      231.67     44.67 o
   2  17   2       93.20       61.32     26.90 o
   3  17   2       27.82       -1.88     29.93 o
  -2  18   2     1168.87     1068.38     70.74 o
  -1  18   2        4.01       11.13     22.11 o
   0  18   2      929.57      943.47     40.47 o
   1  18   2       26.52       20.60     47.75 o
   2  18   2       24.83       56.63     30.14 o
  -1  19   2      314.40      308.67     29.52 o
   0  19   2       78.15      142.25     49.84 o
   1  19   2       96.21      155.72     35.15 o
  -6   1   3      599.77      773.29     64.34 o
  -5   1   3     3767.55     3928.23     92.75 o
  -4   1   3     2819.98     2964.35     70.70 o
  -3   1   3    13057.51    13216.66    114.87 o
  -2   1   3       21.63       30.70      4.37 o
  -1   1   3    14836.08    16525.18    405.91 o
   0   1   3        0.02       93.09     15.19 o
   1   1   3     1142.89     1098.40     19.56 o
   2   1   3     2851.17     2978.72     89.03 o
   3   1   3    22045.35    22789.57    279.53 o
   4   1   3     6640.29     7237.13     68.84 o
   5   1   3     1860.88     1986.19     49.55 o
   6   1   3      516.64      461.76     87.36 o
  -6   2   3       46.07      113.68     82.53 o
  -5   2   3      239.36      235.54     62.86 o
  -4   2   3     2188.68     2114.69     64.20 o
  -3   2   3     1077.26     1189.98     38.93 o
  -2   2   3     1150.33     1261.26     27.11 o
  -1   2   3      371.90      443.35     10.28 o
   0   2   3     1241.08     1294.25     57.80 o
   1   2   3     7644.50     7279.04    358.20 o
   2   2   3     2969.19     2971.31    109.97 o
   3   2   3       78.06       95.44     14.84 o
   4   2   3      959.15     1014.45     35.84 o
   5   2   3      839.34      850.38     37.83 o
   6   2   3        5.31      -69.55     69.55 o
  -6   3   3      442.84      526.28     57.12 o
  -5   3   3     2171.30     2209.63    187.52 o
  -4   3   3     3312.97     3329.96    110.45 o
  -3   3   3     8240.26     8229.96    128.85 o
  -2   3   3     2207.47     2334.43     69.96 o
  -1   3   3     7805.35     7793.52    457.78 o
   0   3   3       17.39       57.33      7.88 o
   1   3   3     2376.86     2024.24     90.56 o
   2   3   3     2986.38     2866.80     87.50 o
   3   3   3    10499.91    10552.42    432.20 o
   4   3   3     3332.44     3511.77    115.90 o
   5   3   3     1521.25     1695.97    105.50 o
   6   3   3      213.10      304.37     75.83 o
  -6   4   3      113.35      112.16     47.64 o
  -5   4   3      980.29     1033.60     60.90 o
  -4   4   3     6979.66     7090.55    108.45 o
  -3   4   3      531.39      535.21     21.68 o
  -2   4   3     1623.94     1546.57     44.96 o
  -1   4   3     8467.98     8245.40    518.28 o
   0   4   3     3111.49     3541.18    103.69 o
   1   4   3     4380.42     4126.02    161.64 o
   2   4   3    13022.41    12395.69    641.51 o
   3   4   3      128.17      137.96     16.04 o
   4   4   3     6944.09     7105.15    236.39 o
   5   4   3      749.61      877.72     43.00 o
   6   4   3        6.96      -23.87     66.43 o
  -6   5   3       18.51       47.94     68.51 o
  -5   5   3      615.38      649.86     54.11 o
  -4   5   3     1661.33     1742.37     47.83 o
  -3   5   3      540.33      535.57     27.07 o
  -2   5   3     8906.39     9141.29    381.90 o
  -1   5   3     2487.22     2371.48    157.21 o
   0   5   3     4627.75     4854.20     45.26 o
   1   5   3      229.65      251.38     27.93 o
   2   5   3    19897.79    18152.98    952.19 o
   3   5   3     2566.32     2464.15     76.66 o
   4   5   3     1143.17     1119.62     36.32 o
   5   5   3      394.69      380.47     31.71 o
   6   5   3       50.37      -66.44     68.52 o
  -6   6   3      182.37      202.47     60.24 o
  -5   6   3      777.37      763.90     56.40 o
  -4   6   3     5821.49     5527.09    134.32 o
  -3   6   3      210.38      255.32     18.53 o
  -2   6   3     5207.93     5073.91    252.54 o
  -1   6   3      121.80       94.38      8.75 o
   0   6   3      995.40     1064.68     31.62 o
   1   6   3     2012.53     2102.32     51.95 o
   2   6   3    11202.02    10052.11    413.49 o
   3   6   3      198.96      229.03     16.53 o
   4   6   3     2984.02     2905.82    163.92 o
   5   6   3     1444.51     1477.76     53.27 o
   6   6   3       28.86      -51.91     70.59 o
  -5   7   3        3.20       14.62     20.93 o
  -4   7   3     1049.60     1024.33     43.53 o
  -3   7   3      306.10      332.23     27.82 o
  -2   7   3    11943.18    11624.40    620.60 o
  -1   7   3       31.37       42.62      8.11 o
   0   7   3      119.45      115.73     11.17 o
   1   7   3     1890.42     1956.12     37.43 o
   2   7   3     9176.78     8165.38    338.15 o
   3   7   3     1736.51     1716.63     82.42 o
   4   7   3      564.31      555.98     33.47 o
   5   7   3      149.86      136.07     27.36 o
  -5   8   3      414.24      438.98     63.28 o
  -4   8   3     3035.39     2892.37    131.62 o
  -3   8   3      150.29      155.71     23.48 o
  -2   8   3     3149.82     3005.15    145.08 o
  -1   8   3     1166.93     1167.99     77.45 o
   0   8   3     2141.27     2293.84     29.67 o
   1   8   3       36.67       48.23     16.02 o
   2   8   3     4838.17     4416.32    106.24 o
   3   8   3     1852.05     1684.64     43.11 o
   4   8   3     3179.31     3034.50    204.21 o
   5   8   3      559.73      573.03     39.53 o
  -5   9   3       54.77        7.26     23.85 o
  -4   9   3      530.12      499.94     30.24 o
  -3   9   3     1769.50     1677.32     81.65 o
  -2   9   3    11231.81    10374.87    746.67 o
  -1   9   3     1515.76     1543.02     53.25 o
   0   9   3     2890.80     2889.63     38.59 o
   1   9   3     1590.88     1596.52     30.03 o
   2   9   3    13089.56    12183.91    553.55 o
   3   9   3      561.01      539.17     25.09 o
   4   9   3       51.79       29.23     23.36 o
   5   9   3        0.31        7.57     25.46 o
  -5  10   3      178.92      135.74     26.74 o
  -4  10   3      748.30      647.91     59.70 o
  -3  10   3     1077.55      924.69     35.48 o
  -2  10   3     3537.94     3232.58    181.81 o
  -1  10   3      716.56      739.68     39.70 o
   0  10   3     2371.95     2334.68     59.30 o
   1  10   3     1440.21     1516.83     29.87 o
   2  10   3     1501.50     1396.42     39.60 o
   3  10   3      507.15      456.13     50.98 o
   4  10   3      412.38      379.64     41.59 o
   5  10   3      167.71       89.06     43.10 o
  -5  11   3      161.65      180.45     28.14 o
  -4  11   3       73.79       26.93     25.68 o
  -3  11   3     2271.84     1980.59    128.94 o
  -2  11   3     5023.62     4708.10    109.15 o
  -1  11   3     2223.05     2184.86     33.36 o
   0  11   3       35.55       32.29     13.19 o
   1  11   3     3284.94     3397.35     82.59 o
   2  11   3     3188.60     3061.05    136.33 o
   3  11   3     2654.98     2472.11    179.10 o
   4  11   3        5.00       -1.24     21.66 o
   5  11   3       68.37       70.31     29.55 o
  -4  12   3       34.25       78.81     34.77 o
  -3  12   3     1525.27     1273.31     96.14 o
  -2  12   3      576.35      593.67     29.75 o
  -1  12   3      440.13      458.74     17.46 o
   0  12   3     3048.44     2975.03     42.08 o
   1  12   3     4421.74     4612.30    250.99 o
   2  12   3      519.44      493.66     61.21 o
   3  12   3     1188.42     1022.87     54.25 o
   4  12   3      139.17      112.65     25.14 o
  -4  13   3        9.17        9.30     22.80 o
  -3  13   3     1399.42     1301.84    101.37 o
  -2  13   3      552.59      562.96     31.11 o
  -1  13   3     4275.79     4056.01    121.55 o
   0  13   3       41.96       54.53     13.55 o
   1  13   3     3823.80     3855.67     63.74 o
   2  13   3      648.59      628.20     35.69 o
   3  13   3      875.02      798.70     39.27 o
   4  13   3        2.32       23.36     25.34 o
  -4  14   3        9.65       17.20     24.16 o
  -3  14   3      777.86      669.54     37.04 o
  -2  14   3      162.93      140.23     33.24 o
  -1  14   3      633.68      655.57     23.60 o
   0  14   3      878.57      880.76     29.40 o
   1  14   3     1153.47     1190.18     41.14 o
   2  14   3       79.63       98.39     18.94 o
   3  14   3      361.70      301.07     30.18 o
   4  14   3       28.05       17.75     27.84 o
  -4  15   3        3.82       31.86     28.43 o
  -3  15   3      578.46      590.55     38.17 o
  -2  15   3       57.18       75.41     30.68 o
  -1  15   3     4509.26     4239.66    148.74 o
   0  15   3       62.96      128.75     33.22 o
   1  15   3     3117.13     3107.89     63.01 o
   2  15   3        0.40        4.65     22.84 o
   3  15   3      237.57      229.43     30.20 o
  -3  16   3      232.18      157.91     43.63 o
  -2  16   3       31.20       39.65     20.47 o
  -1  16   3      205.01      225.17     22.36 o
   0  16   3        0.65       14.81     19.01 o
   1  16   3      673.69      707.90     38.96 o
   2  16   3       41.73       61.43     25.87 o
   3  16   3      155.89      148.30     31.44 o
  -3  17   3      248.37      235.10     28.71 o
  -2  17   3       38.91       39.45     22.11 o
  -1  17   3     2671.18     2504.51     96.64 o
   0  17   3        9.20       24.81     21.22 o
   1  17   3     1500.93     1536.57     52.28 o
   2  17   3       48.26       47.84     27.44 o
  -2  18   3      221.80      222.90     27.43 o
  -1  18   3       49.65       68.68     32.26 o
   0  18   3      235.24      286.38     28.43 o
   1  18   3       40.53       43.60     46.72 o
   2  18   3      101.03       90.28     32.08 o
  -1  19   3      922.67      908.33     41.55 o
   0  19   3       21.64       21.80     46.71 o
   1  19   3      716.10      736.70     93.66 o
  -6   0   4       65.77      133.93     62.30 o
  -5   0   4     1873.32     1994.34     99.40 o
  -4   0   4    16051.96    16525.13    238.81 o
  -3   0   4     9652.35     9892.37     77.70 o
  -2   0   4    62098.55    69445.57   6756.48 o
  -1   0   4       24.17       41.86      4.82 o
   0   0   4     4449.01     4082.01     43.71 o
   1   0   4      802.02      764.64     17.46 o
   2   0   4     5161.83     5045.81     54.86 o
   3   0   4       71.78       98.21     21.29 o
   4   0   4     4127.09     4323.41    132.46 o
   5   0   4     1225.50     1711.19    105.38 o
  -6   1   4      103.91       89.20     43.98 o
  -5   1   4        0.17        0.10     31.77 o
  -4   1   4      461.49      445.28     38.62 o
  -3   1   4     2591.15     2688.42     58.66 o
  -2   1   4      204.76      204.77     19.51 o
  -1   1   4     4502.37     4744.19     72.80 o
   0   1   4      314.10      325.89     15.17 o
   1   1   4     2151.93     2164.85     35.28 o
   2   1   4       14.07       16.06      6.67 o
   3   1   4      363.23      454.04     18.92 o
   4   1   4      122.66      157.79     14.84 o
   5   1   4      690.58      771.60     40.01 o
  -6   2   4      107.45      146.56     46.28 o
  -5   2   4      955.40     1047.64     99.01 o
  -4   2   4    12419.40    12931.44    303.65 o
  -3   2   4     2785.76     2828.45     59.06 o
  -2   2   4    49436.62    55400.31   3709.34 o
  -1   2   4     1398.66     1435.17     18.23 o
   0   2   4     6172.93     6271.30    134.72 o
   1   2   4      155.73      214.14     14.68 o
   2   2   4     2540.21     2520.60    114.20 o
   3   2   4     1300.04     1335.64     44.71 o
   4   2   4     3173.08     3284.96     46.00 o
   5   2   4     2078.50     2410.29     55.22 o
   6   2   4      442.62      496.97     83.18 o
  -6   3   4       82.57      121.19     46.40 o
  -5   3   4      428.82      447.52     43.66 o
  -4   3   4     1715.58     1653.69     51.95 o
  -3   3   4    13682.31    13745.69    347.41 o
  -2   3   4     1719.28     1864.26     44.99 o
  -1   3   4     1732.95     1596.30     41.49 o
   0   3   4     9234.27     9678.82    234.94 o
   1   3   4     2178.89     2130.83     90.89 o
   2   3   4     2377.29     2354.41     67.62 o
   3   3   4     2516.26     2589.82    125.98 o
   4   3   4       33.95       52.49     16.03 o
   5   3   4      279.71      366.02     34.41 o
   6   3   4      336.23      274.37     81.06 o
  -6   4   4      122.79      141.02     46.65 o
  -5   4   4      139.42      186.02     37.93 o
  -4   4   4     5835.13     5927.75    100.15 o
  -3   4   4     4227.68     4214.66    128.80 o
  -2   4   4    13111.59    13348.76    562.19 o
  -1   4   4     6297.70     6335.67    211.10 o
   0   4   4       29.26       36.62      4.06 o
   1   4   4      692.81      692.85     41.42 o
   2   4   4     2123.06     2002.42     68.02 o
   3   4   4     1667.74     1649.46     41.31 o
   4   4   4      176.32      202.87     28.34 o
   5   4   4      825.32      882.34    104.15 o
   6   4   4       48.69       39.45     71.63 o
  -6   5   4      246.78      273.74     51.67 o
  -5   5   4      497.91      521.72     50.23 o
  -4   5   4     1833.33     1800.73     66.54 o
  -3   5   4    19102.77    19000.82    568.08 o
  -2   5   4     3755.91     3814.13     82.14 o
  -1   5   4    13113.32    13385.33    585.29 o
   0   5   4     5291.03     5396.98     43.15 o
   1   5   4     1183.30     1178.08     24.39 o
   2   5   4     1643.74     1557.26     39.86 o
   3   5   4     2352.66     2242.28     58.21 o
   4   5   4      510.60      537.44     24.36 o
   5   5   4     1521.57     1646.11     54.83 o
   6   5   4      350.65      446.90     81.07 o
  -6   6   4       86.71      116.88     49.51 o
  -5   6   4        3.38       11.84     36.45 o
  -4   6   4      941.58      985.36    103.73 o
  -3   6   4     2503.13     2555.66     53.39 o
  -2   6   4     3220.46     3039.21     40.30 o
  -1   6   4    27383.59    27817.88   1838.01 o
   0   6   4       50.23      121.38     50.37 o
   1   6   4        5.16       11.86      9.68 o
   2   6   4     1238.54     1119.74     35.49 o
   3   6   4     5193.19     4883.41    122.68 o
   4   6   4        1.69       20.76     17.27 o
   5   6   4      164.52      159.72     28.15 o
  -5   7   4      550.47      462.75     50.85 o
  -4   7   4     1947.73     1876.70     73.32 o
  -3   7   4    13769.40    13166.26    605.39 o
  -2   7   4       20.13       31.21      8.69 o
  -1   7   4     9971.78     9825.14    439.23 o
   0   7   4     3102.05     3017.61    152.14 o
   1   7   4       11.26       14.36     13.74 o
   2   7   4        0.69        5.94      8.28 o
   3   7   4     2197.22     2039.48     90.96 o
   4   7   4      168.62      155.21     22.21 o
   5   7   4      699.12      694.11     45.01 o
  -5   8   4      387.90      378.86     31.83 o
  -4   8   4       30.53       54.43     34.89 o
  -3   8   4      773.54      715.53     28.15 o
  -2   8   4     1034.78     1047.25     71.06 o
  -1   8   4    25959.90    25816.98   1452.13 o
   0   8   4      156.99      157.21     17.67 o
   1   8   4       77.22       82.03     15.42 o
   2   8   4      673.12      632.86     21.29 o
   3   8   4     3493.44     3088.50    180.69 o
   4   8   4      996.00      950.27     43.79 o
   5   8   4       33.66       62.13     26.25 o
  -5   9   4      529.32      460.96     34.10 o
  -4   9   4      354.45      355.46     37.96 o
  -3   9   4     4922.34     4548.68     66.14 o
  -2   9   4      397.79      355.88     24.50 o
  -1   9   4     6866.68     7001.00    220.28 o
   0   9   4        4.54       -3.29     21.80 o
   1   9   4     1509.70     1546.89     53.90 o
   2   9   4     1044.82     1036.20     66.83 o
   3   9   4     1275.52     1169.13     55.31 o
   4   9   4      487.10      442.89     33.45 o
   5   9   4      248.80      219.86     31.52 o
  -5  10   4      356.98      351.38     33.06 o
  -4  10   4      182.94      172.36     22.15 o
  -3  10   4      287.30      282.03     22.25 o
  -2  10   4     2082.41     2007.22     88.16 o
  -1  10   4    13941.49    13420.48    561.62 o
   0  10   4      129.19      116.97     14.94 o
   1  10   4      903.50      955.52     25.89 o
   2  10   4     2329.28     2197.73     66.72 o
   3  10   4     1861.22     1687.15     59.08 o
   4  10   4     1186.53     1148.65     44.54 o
   5  10   4        0.78       31.57     27.98 o
  -5  11   4      208.97      169.57     29.01 o
  -4  11   4       29.23       -9.78     19.80 o
  -3  11   4      960.83      880.76     31.98 o
  -2  11   4     1718.85     1520.81     56.60 o
  -1  11   4     3769.21     3626.83     45.81 o
   0  11   4      403.53      402.13     24.72 o
   1  11   4     3153.19     3174.00     51.46 o
   2  11   4     1424.16     1340.94     43.09 o
   3  11   4       34.21       19.84     18.42 o
   4  11   4      666.43      582.29     37.26 o
   5  11   4       46.76       73.69     30.32 o
  -4  12   4      196.44      110.38     23.81 o
  -3  12   4       71.41       30.68     22.16 o
  -2  12   4     2090.02     2009.49     67.09 o
  -1  12   4     6774.35     6679.82    123.46 o
   0  12   4     3951.55     3932.18     58.81 o
   1  12   4      343.55      329.78     23.00 o
   2  12   4     1721.78     1701.62     53.89 o
   3  12   4      245.68      223.39     26.45 o
   4  12   4      572.91      531.08     38.20 o
  -4  13   4        0.14        3.63     22.46 o
  -3  13   4       11.62       -5.19     17.94 o
  -2  13   4     1668.18     1482.17     35.86 o
  -1  13   4      833.81      813.11     21.16 o
   0  13   4     1081.00     1058.97     59.48 o
   1  13   4     1471.47     1498.95     43.01 o
   2  13   4     1368.21     1313.53     46.53 o
   3  13   4        4.73        5.29     21.88 o
   4  13   4      221.84      270.59     30.68 o
  -4  14   4      107.10      139.02     26.44 o
  -3  14   4        0.60      -12.72     33.73 o
  -2  14   4     1390.10     1354.84     36.57 o
  -1  14   4      873.24      823.95     29.11 o
   0  14   4     3984.48     3921.40     90.35 o
   1  14   4      863.46      878.65     54.18 o
   2  14   4     2407.05     2369.14    171.93 o
   3  14   4        0.93       -8.44     23.93 o
   4  14   4      223.16      236.22     32.94 o
  -3  15   4       21.92       46.71     36.33 o
  -2  15   4      817.64      806.57     32.48 o
  -1  15   4        0.69        8.29     19.08 o
   0  15   4      829.50      888.80     38.85 o
   1  15   4      183.04      229.14     54.02 o
   2  15   4      467.27      414.45     33.80 o
   3  15   4        8.58       -3.02     26.69 o
  -3  16   4        0.35        1.96     23.03 o
  -2  16   4      272.49      312.48     28.59 o
  -1  16   4       63.32       74.05     19.16 o
   0  16   4     3075.18     3214.10     98.80 o
   1  16   4      298.90      279.97     29.96 o
   2  16   4     1453.85     1325.73    170.67 o
   3  16   4      144.04      129.50     30.94 o
  -2  17   4      177.79      176.29     24.70 o
  -1  17   4       79.76       51.58     20.91 o
   0  17   4      312.95      385.38     28.40 o
   1  17   4       42.82      105.44     27.35 o
   2  17   4       14.26       15.95     27.91 o
  -2  18   4      116.54      115.23     25.32 o
  -1  18   4        1.64       -1.40     22.35 o
   0  18   4     1504.01     1528.20     82.46 o
   1  18   4      179.05      256.99     40.51 o
   2  18   4      820.50      765.95     49.91 o
   0  19   4       92.64       91.37     49.84 o
  -6   1   5        1.00      -15.10     42.49 o
  -5   1   5      190.48      235.02     36.53 o
  -4   1   5     1502.68     1479.42     55.75 o
  -3   1   5    40368.32    44923.89    912.96 o
  -2   1   5     2118.27     2054.27     37.18 o
  -1   1   5   137643.02   126032.30   7199.87 o
   0   1   5     1539.44     1477.94     49.86 o
   1   1   5      138.77      151.88     24.31 o
   2   1   5      716.54      787.64     21.40 o
   3   1   5     1806.02     1827.60     50.15 o
   4   1   5        3.97        9.38     13.15 o
   5   1   5      383.91      492.73    182.98 o
  -6   2   5        7.47      -47.06     47.75 o
  -5   2   5      111.45       81.06     34.00 o
  -4   2   5      574.36      575.11     42.21 o
  -3   2   5     1235.33     1255.08     28.30 o
  -2   2   5    16143.49    17150.62    424.59 o
  -1   2   5     7239.65     7537.64    202.99 o
   0   2   5     2867.17     2770.93    132.97 o
   1   2   5     7802.88     7392.39    474.69 o
   2   2   5      531.65      504.12     21.20 o
   3   2   5      627.47      665.70     22.29 o
   4   2   5       88.78      105.45     14.97 o
   5   2   5       19.49       31.74     24.77 o
  -6   3   5        4.44       48.38     59.17 o
  -5   3   5       85.97       64.54     33.43 o
  -4   3   5      405.73      332.95     23.69 o
  -3   3   5    20971.70    21900.94    509.37 o
  -2   3   5     4935.78     5424.38    118.17 o
  -1   3   5    86175.52    82707.08   5695.19 o
   0   3   5     4392.62     4598.29     61.70 o
   1   3   5      961.52      876.65     41.80 o
   2   3   5      138.71      125.50     10.77 o
   3   3   5      928.05      950.22     44.45 o
   4   3   5      346.50      385.49     22.57 o
   5   3   5      259.82      239.63     29.68 o
  -6   4   5        0.87        3.31     44.64 o
  -5   4   5      610.87      576.58     49.78 o
  -4   4   5      500.94      452.99     26.52 o
  -3   4   5     6068.33     6119.89    126.77 o
  -2   4   5    36776.38    37970.99   2057.01 o
  -1   4   5     1650.58     1675.85     35.12 o
   0   4   5    20685.39    21314.47    528.07 o
   1   4   5     5327.29     5083.71    192.48 o
   2   4   5     1611.11     1515.66     49.49 o
   3   4   5       32.79       24.88     11.18 o
   4   4   5      751.70      774.23     28.80 o
   5   4   5       11.42       19.35     24.91 o
   6   4   5      210.04      165.17     78.95 o
  -6   5   5        0.61      -45.82     45.82 o
  -5   5   5      573.18      526.27     48.41 o
  -4   5   5      160.87      150.10     26.81 o
  -3   5   5     9405.68     9246.94    234.83 o
  -2   5   5      301.26      338.27     31.67 o
  -1   5   5    21600.50    21905.07    918.88 o
   0   5   5    11754.40    12000.15    573.44 o
   1   5   5     1717.06     1718.02     30.37 o
   2   5   5     1168.15     1047.12     24.34 o
   3   5   5      334.56      327.30     18.95 o
   4   5   5      393.52      403.45     24.63 o
   5   5   5       30.75       47.75     25.24 o
  -5   6   5      329.39      388.98     45.88 o
  -4   6   5     1870.71     1689.76     40.40 o
  -3   6   5     2963.99     2954.79     93.43 o
  -2   6   5    36018.01    35952.11   2613.92 o
  -1   6   5     3050.96     3057.62    104.45 o
   0   6   5    11406.86    11294.40    437.29 o
   1   6   5    10232.84    11094.45    225.64 o
   2   6   5       61.62       48.63      9.64 o
   3   6   5       22.27       19.24     12.31 o
   4   6   5      483.50      517.95     27.69 o
   5   6   5       88.84      130.73     27.20 o
  -5   7   5      157.70      156.46     43.40 o
  -4   7   5     1704.57     1673.85    162.13 o
  -3   7   5     1102.71     1053.93     31.04 o
  -2   7   5      379.43      436.53     41.56 o
  -1   7   5     1561.43     1366.77     47.44 o
   0   7   5    24700.11    26352.71    313.76 o
   1   7   5     2112.86     2150.88     75.02 o
   2   7   5     1136.94     1077.58     25.37 o
   3   7   5      363.54      335.83     22.88 o
   4   7   5     1033.41      947.69     65.70 o
   5   7   5      205.24      261.64     39.48 o
  -5   8   5      201.22      201.02     43.03 o
  -4   8   5     1405.28     1245.79     58.54 o
  -3   8   5      894.38      893.27     60.05 o
  -2   8   5    18781.50    17953.14   1098.92 o
  -1   8   5      242.40      262.45     11.95 o
   0   8   5    18802.74    20098.65    329.83 o
   1   8   5      944.35      908.50     35.01 o
   2   8   5      496.59      549.61     59.88 o
   3   8   5      228.36      236.38     24.63 o
   4   8   5      244.92      215.80     29.61 o
   5   8   5      167.87      139.10     29.38 o
  -5   9   5      107.87      114.86     24.52 o
  -4   9   5     1282.88     1351.70     65.71 o
  -3   9   5       47.09       29.96     14.74 o
  -2   9   5      183.71      155.96     21.07 o
  -1   9   5      424.04      386.21     27.67 o
   0   9   5    26511.57    28260.43    437.91 o
   1   9   5      230.40      215.54     15.14 o
   2   9   5     1677.08     1686.65     38.81 o
   3   9   5      138.50      121.16     18.62 o
   4   9   5      363.71      380.02     32.24 o
   5   9   5      305.32      272.00     34.22 o
  -5  10   5       19.68       13.05     27.05 o
  -4  10   5      922.85      819.50     34.88 o
  -3  10   5      101.46      127.09     18.37 o
  -2  10   5     4770.91     4190.39    404.20 o
  -1  10   5     1230.77     1154.29     38.93 o
   0  10   5     6969.63     7188.69    204.13 o
   1  10   5       17.44       10.02     11.44 o
   2  10   5     1943.96     1964.60     49.78 o
   3  10   5      913.37      885.06     54.56 o
   4  10   5       48.48       40.62     32.18 o
   5  10   5      216.92      207.07     32.85 o
  -5  11   5        3.87        6.88     26.28 o
  -4  11   5     1327.09     1321.11     42.57 o
  -3  11   5      148.22      146.19     23.19 o
  -2  11   5       18.98       16.18     12.56 o
  -1  11   5     2366.45     2473.54     40.05 o
   0  11   5    11167.71    11095.61    180.93 o
   1  11   5      838.57      893.01     27.42 o
   2  11   5     1803.03     1858.71     67.54 o
   3  11   5      647.66      620.79     32.03 o
   4  11   5       87.12       96.72     24.92 o
   5  11   5      242.51      300.29     45.71 o
  -4  12   5      496.84      472.46     45.42 o
  -3  12   5      127.86      135.26     20.08 o
  -2  12   5      664.90      656.57     27.63 o
  -1  12   5     1162.83     1144.98     29.59 o
   0  12   5     2362.16     2525.70     39.95 o
   1  12   5      746.73      789.77     28.05 o
   2  12   5     1546.62     1542.26    130.16 o
   3  12   5      721.92      654.69     37.20 o
   4  12   5       45.85       44.13     25.54 o
  -4  13   5      418.51      409.44     54.11 o
  -3  13   5      279.51      243.07    101.84 o
  -2  13   5        0.44      -14.91     14.91 o
  -1  13   5     1060.85     1002.19     38.92 o
   0  13   5     3626.60     3790.02     49.93 o
   1  13   5     1218.85     1215.51     40.57 o
   2  13   5     1691.46     1746.93    147.45 o
   3  13   5      716.41      643.34     51.01 o
   4  13   5       31.84      -27.51     27.51 o
  -4  14   5      127.55      157.40     47.25 o
  -3  14   5      154.35      140.39     21.90 o
  -2  14   5        0.57        1.65     16.72 o
  -1  14   5      998.93      894.64     76.20 o
   0  14   5      438.34      459.50     25.89 o
   1  14   5      952.26      992.14     39.92 o
   2  14   5      571.70      602.53     37.89 o
   3  14   5      226.73      166.83     52.98 o
   4  14   5       24.08      -11.06     28.41 o
  -3  15   5      114.26      127.37     22.12 o
  -2  15   5        2.36       10.21     18.13 o
  -1  15   5      510.84      514.16     27.59 o
   0  15   5      635.53      650.04     29.63 o
   1  15   5     2482.31     2450.80     58.98 o
   2  15   5      872.11      946.96     48.17 o
   3  15   5      825.32      823.73     45.53 o
  -3  16   5       90.28      104.69     24.03 o
  -2  16   5       31.90        7.16     19.54 o
  -1  16   5      390.38      336.68     23.96 o
   0  16   5        4.29        4.45     23.04 o
   1  16   5      586.65      728.04     65.03 o
   2  16   5       42.18       74.73     27.17 o
   3  16   5       11.89       36.37     30.67 o
  -2  17   5        0.03       11.96     32.90 o
  -1  17   5      102.49       78.89     25.87 o
   0  17   5       34.56        0.00     38.41 o
   1  17   5     1366.18     1486.91     54.36 o
   2  17   5      325.69      378.60     37.58 o
  -2  18   5       37.66       49.39     24.74 o
  -1  18   5       56.35       34.26     41.53 o
   0  18   5      129.15       78.93     44.66 o
   1  18   5      314.79      312.87     36.39 o
   0  19   5        1.38      -15.57     44.63 o
  -6   0   6       46.80      140.15     62.29 o
  -5   0   6       20.08       17.65     43.60 o
  -4   0   6       57.91       -1.04     33.23 o
  -3   0   6     1025.75      950.63     60.59 o
  -2   0   6    52538.54    59056.51   3436.58 o
  -1   0   6     2114.77     2188.53     39.67 o
   0   0   6   165824.09   113247.17   7780.04 o
   1   0   6     4321.23     4058.31    115.04 o
   2   0   6     2350.16     2057.76     38.06 o
   3   0   6      459.29      462.95     33.31 o
   4   0   6       69.50       95.68     21.51 o
   5   0   6        8.75        7.27     29.06 o
  -6   1   6        2.99       24.70     43.63 o
  -5   1   6       64.85       60.23     32.28 o
  -4   1   6       24.38       -2.86     23.85 o
  -3   1   6      101.01       84.52     12.08 o
  -2   1   6      811.48      857.86     22.89 o
  -1   1   6     6440.70     6534.15    152.11 o
   0   1   6      434.10      431.68     12.26 o
   1   1   6     3445.45     3397.25     99.91 o
   2   1   6       20.08       25.73      8.49 o
   3   1   6      134.76      140.64     13.38 o
   4   1   6        0.29       -5.31     13.88 o
   5   1   6       47.32       87.95     25.76 o
  -6   2   6        3.21        0.47     45.67 o
  -5   2   6       54.12       49.07     68.52 o
  -4   2   6       67.06       61.44     31.15 o
  -3   2   6       83.42       96.31     21.72 o
  -2   2   6    54470.54    60611.83   1625.99 o
  -1   2   6     1993.38     2129.55     83.38 o
   0   2   6   174106.58   125018.48  10849.84 o
   1   2   6     3071.06     3065.68     62.06 o
   2   2   6     5424.17     5418.67    240.82 o
   3   2   6      448.11      464.67     36.64 o
   4   2   6      493.50      494.45     34.84 o
   5   2   6        0.03        2.77     46.19 o
  -6   3   6       19.32       46.74     45.14 o
  -5   3   6        0.16        6.30     34.25 o
  -4   3   6      701.42      691.83     45.29 o
  -3   3   6     1300.71     1275.80     29.45 o
  -2   3   6     6614.19     6737.97     70.59 o
  -1   3   6    35238.20    35658.32   1892.62 o
   0   3   6     9357.79     9572.32    406.46 o
   1   3   6     5610.86     5209.86    138.49 o
   2   3   6    10529.46    10229.02    335.11 o
   3   3   6      343.95      348.86     19.68 o
   4   3   6        1.85        5.76     14.80 o
   5   3   6       38.16       24.76     35.82 o
  -6   4   6       10.12       40.31     44.39 o
  -5   4   6        8.35      -30.56     32.67 o
  -4   4   6      281.58      259.77     22.77 o
  -3   4   6      900.84      908.85     26.72 o
  -2   4   6    25742.84    26860.22    858.31 o
  -1   4   6       55.68       79.70      9.22 o
   0   4   6    56361.97    54917.68   1369.72 o
   1   4   6       49.90      124.28     18.52 o
   2   4   6     4887.47     4301.99    125.89 o
   3   4   6        8.40        0.10     16.96 o
   4   4   6       24.91        9.10     15.63 o
   5   4   6       68.20       50.98     25.60 o
  -6   5   6        1.03       61.87     81.48 o
  -5   5   6       21.51       17.31     34.75 o
  -4   5   6      466.59      495.75     27.25 o
  -3   5   6     1955.05     1870.19     66.32 o
  -2   5   6     3587.01     3722.00     82.28 o
  -1   5   6    65856.98    69162.15   1567.98 o
   0   5   6     8307.19     8817.81    287.55 o
   1   5   6    21819.47    22965.28    692.95 o
   2   5   6     6588.63     5930.25    196.10 o
   3   5   6      185.51      167.43     16.77 o
   4   5   6        3.90       -3.40     16.17 o
   5   5   6       44.82       39.31     53.99 o
  -5   6   6        4.17      -22.86     42.56 o
  -4   6   6      194.94      146.17     19.03 o
  -3   6   6     3749.32     3523.14     50.05 o
  -2   6   6     3026.51     2990.84    113.35 o
  -1   6   6      381.64      360.02     15.39 o
   0   6   6    16739.58    17044.99    393.26 o
   1   6   6    15178.88    16354.11    304.32 o
   2   6   6     4498.80     4098.63    132.62 o
   3   6   6      762.45      705.03     28.93 o
   4   6   6        0.02      -11.07     16.36 o
   5   6   6      120.68      157.68     38.94 o
  -5   7   6       52.14       78.04     39.53 o
  -4   7   6      272.73      239.93     21.15 o
  -3   7   6     2168.61     2066.13     54.50 o
  -2   7   6     3629.67     3497.60    131.39 o
  -1   7   6    30437.65    30350.32   1653.92 o
   0   7   6      784.63      771.44     36.17 o
   1   7   6    15172.06    16063.29    195.73 o
   2   7   6     4415.19     4080.67    122.10 o
   3   7   6      150.81      163.54     18.81 o
   4   7   6      231.80      253.03     38.45 o
   5   7   6       69.25       72.43     27.65 o
  -5   8   6        8.11       37.04     39.12 o
  -4   8   6      545.98      473.16     28.42 o
  -3   8   6     5501.03     5487.64    240.65 o
  -2   8   6      558.67      619.52     25.53 o
  -1   8   6     1440.79     1457.94     51.17 o
   0   8   6       29.78       19.57     14.54 o
   1   8   6    10091.03    10422.92    119.97 o
   2   8   6     1587.55     1536.11     64.34 o
   3   8   6     1140.02     1095.52     46.87 o
   4   8   6        2.23        4.08     20.55 o
   5   8   6       59.62       29.99     29.19 o
  -5   9   6      196.49      323.45     47.35 o
  -4   9   6      126.21      153.52     21.35 o
  -3   9   6     2172.12     2074.69     98.68 o
  -2   9   6       13.72       35.93     11.30 o
  -1   9   6    16607.26    16778.05    373.85 o
   0   9   6      262.75      260.27     13.64 o
   1   9   6    10207.14    10792.72    244.47 o
   2   9   6      747.52      675.41     30.21 o
   3   9   6      500.67      461.10     27.55 o
   4   9   6      358.15      371.03     32.32 o
   5   9   6       33.49       64.57     29.71 o
  -5  10   6       19.05       76.53     80.45 o
  -4  10   6        2.94        4.52     19.33 o
  -3  10   6     5012.08     4501.15    435.83 o
  -2  10   6      332.80      295.69     18.39 o
  -1  10   6      715.08      736.89     19.39 o
   0  10   6      367.03      393.42     28.14 o
   1  10   6    13134.86    13805.52    307.74 o
   2  10   6      198.30      207.81     23.38 o
   3  10   6     1584.75     1528.41     76.38 o
   4  10   6       13.17      -22.64     22.64 o
   5  10   6       10.66       43.83     30.32 o
  -5  11   6      144.56      190.93     46.23 o
  -4  11   6       48.66       23.87     21.08 o
  -3  11   6     1806.84     1617.25     56.87 o
  -2  11   6      305.81      311.20     18.50 o
  -1  11   6     2282.77     2291.68     60.53 o
   0  11   6      174.78      181.77     15.39 o
   1  11   6     4756.54     4960.90    127.62 o
   2  11   6       11.87       14.97     18.83 o
   3  11   6     1284.43     1177.44     52.90 o
   4  11   6      268.88      254.79     36.37 o
  -4  12   6       41.02      115.38     53.98 o
  -3  12   6     1378.86     1398.90     88.61 o
  -2  12   6      605.04      535.78     25.08 o
  -1  12   6      200.59      217.74     17.24 o
   0  12   6     1521.90     1663.14     34.00 o
   1  12   6     4417.45     4462.23    139.90 o
   2  12   6      154.54      117.41     37.39 o
   3  12   6     1668.31     1730.80    117.07 o
   4  12   6      114.26       81.73     28.24 o
  -4  13   6       12.26       42.72     22.05 o
  -3  13   6      331.78      345.42     23.08 o
  -2  13   6     1034.95      944.40     30.49 o
  -1  13   6      188.04      181.19     20.18 o
   0  13   6      586.40      589.49     25.87 o
   1  13   6     1019.66      982.94     89.17 o
   2  13   6      469.98      445.94     34.72 o
   3  13   6      604.73      542.91     38.25 o
   4  13   6      176.06      167.46     45.70 o
  -4  14   6      319.58      278.12     26.48 o
  -3  14   6      531.52      565.02     30.99 o
  -2  14   6      218.32      213.87     21.16 o
  -1  14   6      156.01      169.26     17.84 o
   0  14   6      366.89      392.69     25.90 o
   1  14   6     1263.88     1293.18     64.71 o
   2  14   6     1087.79     1152.73     88.11 o
   3  14   6      715.24      722.34     43.23 o
   4  14   6      155.72      133.44     32.47 o
  -3  15   6      170.53      197.88     64.76 o
  -2  15   6      439.56      434.54     26.75 o
  -1  15   6       12.36      -18.27     22.84 o
   0  15   6      167.64      208.33     31.72 o
   1  15   6       41.68       38.70     23.18 o
   2  15   6      466.58      419.84     58.76 o
   3  15   6      115.12       94.55     55.04 o
  -3  16   6       48.30       31.42     30.16 o
  -2  16   6      170.63      164.69     22.52 o
  -1  16   6        0.06      -17.65     32.18 o
   0  16   6      111.17      108.00     37.38 o
   1  16   6      127.89      144.97     27.18 o
   2  16   6      440.23      434.21     40.20 o
   3  16   6      586.34      595.57     46.18 o
  -2  17   6      208.18      229.16     25.86 o
  -1  17   6       26.37      -13.50     38.41 o
   0  17   6       83.64       75.80     40.49 o
   1  17   6       17.87       45.21     28.65 o
   2  17   6      287.47      280.54     35.80 o
  -1  18   6        0.28      -40.48     40.48 o
   0  18   6        1.02       44.63     44.63 o
   1  18   6       16.35       35.78     31.92 o
  -6   1   7       26.74      139.96     44.76 o
  -5   1   7        5.69       17.06     69.55 o
  -4   1   7      299.50      247.77     31.82 o
  -3   1   7      977.40      995.31     19.64 o
  -2   1   7       62.50       97.99     16.00 o
  -1   1   7    59077.71    55301.19   1855.04 o
   0   1   7     6707.44     6068.40    130.07 o
   1   1   7   131976.66   104765.47   4024.85 o
   2   1   7    12800.35    12457.57    253.06 o
   3   1   7     4556.49     4638.29    106.16 o
   4   1   7      174.90      224.87     20.73 o
   5   1   7       38.30       44.44     22.72 o
  -6   2   7       80.18       61.02     44.05 o
  -5   2   7       68.71       36.76     32.37 o
  -4   2   7       21.90        7.83     23.65 o
  -3   2   7      511.58      520.14     15.28 o
  -2   2   7      863.38      896.64     19.94 o
  -1   2   7     3314.47     3327.53     92.06 o
   0   2   7    28989.99    24835.56   1532.63 o
   1   2   7     5611.58     5466.20    192.47 o
   2   2   7     4398.63     4481.28    156.88 o
   3   2   7     2472.91     2597.73     94.52 o
   4   2   7      110.23      133.29     22.60 o
   5   2   7        2.21       12.94     21.98 o
  -6   3   7       36.45       79.05     46.26 o
  -5   3   7       42.01       39.00     33.43 o
  -4   3   7      129.70       68.21     35.31 o
  -3   3   7      342.95      356.90     18.77 o
  -2   3   7     1061.28     1052.51     18.29 o
  -1   3   7    17074.49    17082.57    665.06 o
   0   3   7     3499.91     3680.84     93.60 o
   1   3   7    64639.87    59418.86   2113.83 o
   2   3   7     1445.24     1326.45     36.39 o
   3   3   7     3695.12     3609.16    101.69 o
   4   3   7      118.72      138.71     18.96 o
   5   3   7        3.67      -26.83     26.83 o
  -6   4   7      183.13      215.69     47.13 o
  -5   4   7      129.09      163.43     41.54 o
  -4   4   7      170.24      105.96     27.66 o
  -3   4   7       60.07       80.52     11.38 o
  -2   4   7      344.65      373.75     14.09 o
  -1   4   7     6875.54     6707.51    287.45 o
   0   4   7    36001.32    36857.96    309.43 o
   1   4   7     2785.32     2719.21    102.95 o
   2   4   7     7463.63     6604.01    219.08 o
   3   4   7     4071.65     4059.35    122.76 o
   4   4   7        9.90       35.21     16.86 o
   5   4   7        6.43       12.14     27.45 o
  -5   5   7       12.39       45.35     35.63 o
  -4   5   7        0.01       -2.08     15.19 o
  -3   5   7        8.68        0.91     10.77 o
  -2   5   7     8254.47     7946.14    352.84 o
  -1   5   7    11718.28    12429.53    481.89 o
   0   5   7     9741.61     9725.48    210.35 o
   1   5   7    25129.55    24787.96    867.83 o
   2   5   7       50.93      101.34     11.93 o
   3   5   7     3892.04     3846.70    128.99 o
   4   5   7       37.00       65.33     18.31 o
   5   5   7        0.07      -26.29     26.29 o
  -5   6   7       47.01       27.82     41.53 o
  -4   6   7      155.71      171.18     20.04 o
  -3   6   7     1088.78     1075.89     25.29 o
  -2   6   7     1658.81     1620.78     39.48 o
  -1   6   7     2722.88     2642.28     94.40 o
   0   6   7    46804.95    48207.54    751.44 o
   1   6   7     6650.42     6871.22    114.57 o
   2   6   7    11656.77    11115.64    649.67 o
   3   6   7     4523.68     4308.03    166.04 o
   4   6   7       25.75       16.63     28.88 o
   5   6   7      162.45      188.21     30.83 o
  -5   7   7       18.98       10.56     38.51 o
  -4   7   7        5.07       11.59     16.92 o
  -3   7   7      311.64      257.18     16.90 o
  -2   7   7    11036.00    11004.68    429.17 o
  -1   7   7      300.04      260.26     12.74 o
   0   7   7     5607.83     5898.42    152.21 o
   1   7   7     2354.73     2498.23     40.93 o
   2   7   7     3089.18     3041.99     50.15 o
   3   7   7     2397.38     2274.57    134.78 o
   4   7   7      187.18      165.85     21.37 o
   5   7   7       32.27       24.70     30.62 o
  -5   8   7       18.67       26.30     69.03 o
  -4   8   7       49.89      107.55     29.08 o
  -3   8   7       92.90       93.91     13.89 o
  -2   8   7     3611.99     3577.78    146.26 o
  -1   8   7       63.05       74.39      9.17 o
   0   8   7    21304.02    21927.23    633.32 o
   1   8   7     1797.53     1946.98     76.48 o
   2   8   7     8741.21     8333.53    335.12 o
   3   8   7     2042.17     1961.64     88.34 o
   4   8   7      304.96      290.61     28.69 o
   5   8   7       60.69       74.66     30.49 o
  -5   9   7      124.28      140.33     41.30 o
  -4   9   7        9.74       97.01    108.99 o
  -3   9   7        3.39       -5.68     12.94 o
  -2   9   7    10402.04    10048.54    444.01 o
  -1   9   7      698.86      686.54     44.15 o
   0   9   7     3684.04     3512.54    112.74 o
   1   9   7      277.27      337.14     29.58 o
   2   9   7     5234.33     5071.01     95.61 o
   3   9   7      626.81      589.05     30.71 o
   4   9   7      682.63      749.23     83.79 o
   5   9   7       10.61      -10.14     43.60 o
  -5  10   7       93.82       87.01     43.20 o
  -4  10   7      769.40      745.88     48.09 o
  -3  10   7        0.99       -5.64     14.98 o
  -2  10   7     1583.38     1512.66     30.90 o
  -1  10   7      966.72      962.33     27.85 o
   0  10   7     4526.16     4518.61    152.84 o
   1  10   7      101.53      121.11     18.51 o
   2  10   7     4319.56     4286.82    166.96 o
   3  10   7      131.52      160.69     27.73 o
   4  10   7      323.32      262.96     29.43 o
   5  10   7      233.99      288.49     48.83 o
  -4  11   7        6.06       19.88     18.66 o
  -3  11   7       82.96      103.83     16.70 o
  -2  11   7     3939.54     3838.12    112.02 o
  -1  11   7      758.42      679.59     38.03 o
   0  11   7     2331.35     2317.06     53.68 o
   1  11   7      768.80      845.40     32.35 o
   2  11   7     2420.90     2394.35     58.48 o
   3  11   7        1.64       40.95     19.50 o
   4  11   7      528.01      504.38     38.93 o
  -4  12   7      293.32      328.41     25.65 o
  -3  12   7       96.81       95.84     17.21 o
  -2  12   7     1505.29     1508.81     47.85 o
  -1  12   7     2158.53     2103.98     45.81 o
   0  12   7      818.22      835.01     44.90 o
   1  12   7        5.52        5.24     15.48 o
   2  12   7     1164.29     1077.16     45.93 o
   3  12   7        2.39       15.35     21.05 o
   4  12   7      337.98      297.04     33.94 o
  -4  13   7       70.77       66.31     22.46 o
  -3  13   7      827.45      755.14     37.43 o
  -2  13   7     1581.50     1596.61     46.37 o
  -1  13   7     1009.20     1001.14     36.79 o
   0  13   7      497.74      551.03     49.87 o
   1  13   7      623.27      652.97     35.50 o
   2  13   7     1182.94     1284.98     64.16 o
   3  13   7       58.24       40.74     25.44 o
   4  13   7      672.39      592.02     86.37 o
  -4  14   7      105.72       92.15     24.66 o
  -3  14   7      107.21       53.60     20.74 o
  -2  14   7      390.25      370.90     25.27 o
  -1  14   7     1611.28     1561.25     51.22 o
   0  14   7        4.98       10.89     16.18 o
   1  14   7       14.91        2.55     20.91 o
   2  14   7      194.16      174.70     28.94 o
   3  14   7      150.20      127.75     28.93 o
  -3  15   7      989.27      992.04     37.50 o
  -2  15   7      117.28      163.32     21.18 o
  -1  15   7      470.61      513.76     53.04 o
   0  15   7       70.28       76.09     18.86 o
   1  15   7      152.61      174.74     27.93 o
   2  15   7      175.59      201.03     33.76 o
   3  15   7      247.99      266.40     34.68 o
  -3  16   7       29.95       37.60     24.15 o
  -2  16   7        2.50        7.08     20.55 o
  -1  16   7      729.53      820.58     43.79 o
   0  16   7       38.75       12.46     36.34 o
   1  16   7        6.05       17.60     27.17 o
   2  16   7        0.12      -11.28     49.82 o
   3  16   7      201.86      198.80     36.18 o
  -2  17   7        2.21       30.10     41.52 o
  -1  17   7      202.89      269.71     33.76 o
   0  17   7        3.34      -25.95     38.41 o
   1  17   7        1.20      -11.70     29.43 o
   2  17   7       23.76       86.16     43.60 o
  -1  18   7       91.68      122.55     32.67 o
   0  18   7       33.37       28.03     44.64 o
   1  18   7        0.24       26.74     34.40 o
  -6   0   8      593.74      696.96     83.22 o
  -5   0   8       85.61       73.72     46.73 o
  -4   0   8      344.38      294.24     45.75 o
  -3   0   8     1068.88     1073.46     33.98 o
  -2   0   8     3508.62     3555.88    127.56 o
  -1   0   8     1105.57     1241.58     27.43 o
   0   0   8     6720.97     5885.68    125.14 o
   1   0   8     7599.71     6965.61    503.15 o
   2   0   8    42576.93    40159.88    301.92 o
   3   0   8     9862.61    10242.27    374.86 o
   4   0   8     2034.79     2142.93     75.45 o
   5   0   8      260.36      214.05     40.52 o
  -6   1   8        3.51       45.72     44.02 o
  -5   1   8       76.79       87.68     33.75 o
  -4   1   8      130.00      148.90     44.66 o
  -3   1   8      113.89      102.20     17.04 o
  -2   1   8       80.06       82.79      7.47 o
  -1   1   8     1118.07     1125.79     28.83 o
   0   1   8      196.36      250.67     11.24 o
   1   1   8     2249.87     2113.63     93.63 o
   2   1   8       21.53       26.34     10.05 o
   3   1   8       59.49       53.38     14.06 o
   4   1   8      134.03      188.31     63.36 o
   5   1   8        4.96      -12.08     23.11 o
  -6   2   8      530.67      601.20     57.13 o
  -5   2   8      140.72      166.47     38.43 o
  -4   2   8      125.92      150.00     28.53 o
  -3   2   8       69.48       57.87      8.83 o
  -2   2   8     9755.87    10114.52    166.57 o
  -1   2   8     5366.36     5563.73    145.39 o
   0   2   8    23886.00    21567.60    905.47 o
   1   2   8    11735.48    10797.46    174.13 o
   2   2   8    47604.19    48274.98   2590.96 o
   3   2   8     6718.75     6721.72     71.48 o
   4   2   8     1365.74     1458.91     40.36 o
   5   2   8      320.47      321.39     30.44 o
  -6   3   8       15.83        3.51     44.49 o
  -5   3   8      761.90      693.04     51.47 o
  -4   3   8      575.08      547.60     49.44 o
  -3   3   8       18.84       16.80     11.54 o
  -2   3   8      672.15      742.54     32.98 o
  -1   3   8      266.09      292.60     12.40 o
   0   3   8     8797.68     8634.86    381.26 o
   1   3   8    17354.70    16699.63    333.65 o
   2   3   8     4010.82     3847.08     85.35 o
   3   3   8     3086.89     3152.23     91.40 o
   4   3   8     1696.68     1821.24     59.42 o
   5   3   8       15.91       -7.01     24.09 o
  -5   4   8      451.03      473.81     44.40 o
  -4   4   8        9.87       42.64     32.18 o
  -3   4   8       27.17       14.32     10.10 o
  -2   4   8      186.38      170.31     21.26 o
  -1   4   8     2536.58     2601.16    100.89 o
   0   4   8     3289.11     3584.54     31.77 o
   1   4   8     9705.11     9645.09    416.45 o
   2   4   8    15828.84    14553.71    525.56 o
   3   4   8     2624.86     2782.13     90.87 o
   4   4   8     2159.02     2130.75     46.79 o
   5   4   8       42.74       47.76     33.22 o
  -5   5   8      944.83     1137.17     83.87 o
  -4   5   8      482.44      575.95     50.97 o
  -3   5   8      125.13      133.57     15.89 o
  -2   5   8       31.53       23.35      8.13 o
  -1   5   8      603.84      692.35     17.85 o
   0   5   8     1707.05     1664.40     22.77 o
   1   5   8    35711.35    36234.22   1784.21 o
   2   5   8     3613.27     3550.09    182.56 o
   3   5   8     4937.47     4820.18    143.42 o
   4   5   8     2271.48     2426.36     75.08 o
   5   5   8        3.55       14.53     28.15 o
  -5   6   8      376.65      471.15     48.20 o
  -4   6   8        1.04      -12.77     14.53 o
  -3   6   8      462.77      524.44     38.30 o
  -2   6   8      443.41      407.87     16.78 o
  -1   6   8    16227.95    16678.28    596.42 o
   0   6   8        8.40        6.60      7.30 o
   1   6   8    10164.37    10257.09    249.47 o
   2   6   8     2235.93     2171.95     89.31 o
   3   6   8       89.70       96.81     17.60 o
   4   6   8      749.58      813.26     35.05 o
   5   6   8        0.15        2.04     27.91 o
  -5   7   8      798.76      803.14     59.44 o
  -4   7   8       68.33       90.24     16.53 o
  -3   7   8      504.51      521.87     32.44 o
  -2   7   8        0.04       -5.33      9.47 o
  -1   7   8      776.24      797.40     35.72 o
   0   7   8      421.54      404.50     25.24 o
   1   7   8    12287.54    12828.71    228.85 o
   2   7   8     2562.90     2596.82     83.73 o
   3   7   8     3866.79     3812.20    118.88 o
   4   7   8     1431.66     1477.88     53.62 o
   5   7   8       27.95       68.24     56.06 o
  -5   8   8      415.12      456.36     48.92 o
  -4   8   8      235.71      233.61     19.94 o
  -3   8   8      902.24      901.44     46.34 o
  -2   8   8        0.07       -6.78     10.62 o
  -1   8   8     9662.30     9665.78    382.31 o
   0   8   8      644.73      609.54     17.98 o
   1   8   8     7242.42     7486.26     73.52 o
   2   8   8       18.57      235.47    149.70 o
   3   8   8      265.35      277.54     22.98 o
   4   8   8      516.81      550.80     48.91 o
   5   8   8       46.84       59.38     31.60 o
  -5   9   8      384.46      525.35    161.64 o
  -4   9   8       74.82       40.94     17.36 o
  -3   9   8      754.64      767.54     39.54 o
  -2   9   8       72.89       48.82     13.04 o
  -1   9   8     1840.24     1881.80     30.12 o
   0   9   8      977.36     1018.35     42.04 o
   1   9   8     7859.73     8069.12     77.55 o
   2   9   8     1085.49     1089.40     39.91 o
   3   9   8     2615.15     2413.64    132.96 o
   4   9   8      554.16      570.97     39.48 o
   5   9   8       45.94       30.64     33.17 o
  -5  10   8      217.16      253.37     46.61 o
  -4  10   8      629.19      606.47     40.10 o
  -3  10   8      266.05      285.58     19.65 o
  -2  10   8      181.74      194.63     16.65 o
  -1  10   8     7298.11     7408.28    333.00 o
   0  10   8     2200.96     2159.00     65.01 o
   1  10   8     3923.11     4030.06     91.12 o
   2  10   8      788.35      783.77     34.51 o
   3  10   8     1058.62     1020.09     74.28 o
   4  10   8       98.24      121.06     29.08 o
  -4  11   8      319.84      307.88     24.07 o
  -3  11   8      918.62      935.93     29.40 o
  -2  11   8      270.47      245.01     17.68 o
  -1  11   8     1731.75     1793.33     46.89 o
   0  11   8     2726.77     2831.65     85.54 o
   1  11   8      600.40      627.29     29.03 o
   2  11   8      327.25      366.23     31.97 o
   3  11   8      862.39      841.02     62.79 o
   4  11   8       77.54       71.11     29.15 o
  -4  12   8      571.52      613.80     35.58 o
  -3  12   8      251.79      219.39     38.09 o
  -2  12   8     1660.14     1593.18     36.36 o
  -1  12   8     2010.78     2053.05     71.77 o
   0  12   8     1871.58     1878.14     60.15 o
   1  12   8     1192.05     1253.81     37.02 o
   2  12   8      869.69      924.78     44.69 o
   3  12   8      497.73      424.04     43.71 o
   4  12   8       16.03        1.54     28.80 o
  -4  13   8      383.66      376.02     27.99 o
  -3  13   8      421.09      449.49     26.88 o
  -2  13   8      102.80       78.23     17.37 o
  -1  13   8      626.48      628.02     35.31 o
   0  13   8     2877.09     2991.72     86.80 o
   1  13   8        0.03        2.02     17.87 o
   2  13   8       59.31      101.65     26.87 o
   3  13   8      165.15      174.00     26.92 o
   4  13   8       23.17       53.13     31.85 o
  -3  14   8        0.29       26.20     20.36 o
  -2  14   8     1668.08     1618.58     39.46 o
  -1  14   8       64.47       61.91     22.38 o
   0  14   8     1124.24     1184.88     35.75 o
   1  14   8      246.68      292.42     48.32 o
   2  14   8      187.44      228.61     37.92 o
   3  14   8      108.36      148.95     30.88 o
  -3  15   8       30.87       70.27     22.35 o
  -2  15   8        9.78       17.15     23.04 o
  -1  15   8       79.74       47.75     23.85 o
   0  15   8     1273.87     1401.14    123.65 o
   1  15   8       33.47       22.15     35.82 o
   2  15   8       22.33       -8.76     29.08 o
   3  15   8        0.06       35.17     31.09 o
  -3  16   8       17.96       38.83     24.94 o
  -2  16   8     1908.92     1965.44     84.68 o
  -1  16   8       15.44       11.20     26.05 o
   0  16   8      503.52      487.78     57.20 o
   1  16   8        1.16      -16.61     47.23 o
   2  16   8       47.61        5.30     32.54 o
  -2  17   8        5.09       20.76     42.56 o
  -1  17   8       10.93      -24.98     28.25 o
   0  17   8      319.31      368.93     51.96 o
   1  17   8       77.57      113.27     64.89 o
   2  17   8        9.77       15.98     56.05 o
  -1  18   8       38.18       32.58     35.30 o
   0  18   8      263.14      383.39     56.11 o
   1  18   8        7.62       28.03     57.09 o
  -6   1   9      363.10      321.62    112.77 o
  -5   1   9     3449.97     3430.93    191.01 o
  -4   1   9      467.78      452.48     37.14 o
  -3   1   9     1860.60     2008.21     78.52 o
  -2   1   9      412.81      424.13     18.61 o
  -1   1   9    12702.52    12075.80    279.47 o
   0   1   9       87.78      127.88     15.19 o
   1   1   9     2533.72     2525.75     50.88 o
   2   1   9     5778.99     5789.87    134.44 o
   3   1   9    13341.21    13096.70    282.07 o
   4   1   9     4530.64     4735.46     81.25 o
   5   1   9      410.20      475.52     39.70 o
  -5   2   9       97.80      114.87     35.04 o
  -4   2   9     1186.95     1265.82     53.63 o
  -3   2   9     1006.69     1144.20     25.30 o
  -2   2   9      534.02      582.16     19.72 o
  -1   2   9      384.89      402.64     22.00 o
   0   2   9      156.40      184.07     12.57 o
   1   2   9     2554.91     2390.53     50.13 o
   2   2   9     5687.12     5613.79    132.79 o
   3   2   9      660.92      654.93     34.20 o
   4   2   9      601.42      666.67     86.39 o
   5   2   9      296.77      335.16     31.91 o
  -5   3   9     1106.80     1257.80     99.05 o
  -4   3   9      571.80      670.06     45.64 o
  -3   3   9     1418.07     1421.61     32.70 o
  -2   3   9      162.05      180.20     11.34 o
  -1   3   9     6192.37     6255.57    182.67 o
   0   3   9     1237.25     1235.02     33.60 o
   1   3   9       10.44       12.28     12.30 o
   2   3   9     6707.58     6262.21    161.83 o
   3   3   9     5467.55     5255.80    120.99 o
   4   3   9     2119.55     2227.20     64.10 o
   5   3   9      325.50      383.39     47.81 o
  -5   4   9       50.47       95.20     35.61 o
  -4   4   9     3400.00     3329.49     80.26 o
  -3   4   9     2213.44     2270.72     32.33 o
  -2   4   9      143.17      157.12     17.37 o
  -1   4   9       47.02       59.55      7.12 o
   0   4   9      945.52     1018.27     20.56 o
   1   4   9      607.04      623.69     64.20 o
   2   4   9     8209.60     7634.28    204.66 o
   3   4   9     1573.84     1477.25     38.50 o
   4   4   9      878.82      932.01     36.72 o
   5   4   9      567.18      555.51     56.18 o
  -5   5   9      632.22      667.93     52.84 o
  -4   5   9     1402.59     1442.25     58.47 o
  -3   5   9      281.51      478.49    117.93 o
  -2   5   9     1564.09     1599.13    106.88 o
  -1   5   9     1439.67     1499.19     37.66 o
   0   5   9     4663.48     4994.89     91.42 o
   1   5   9       64.29       84.47     25.62 o
   2   5   9     6466.17     6222.15    188.50 o
   3   5   9     1579.73     1489.91     39.12 o
   4   5   9      575.64      648.18     63.99 o
   5   5   9      232.70      226.49     42.60 o
  -5   6   9      197.35      193.24     41.17 o
  -4   6   9     3309.61     3208.91    305.87 o
  -3   6   9      761.20      795.41     25.68 o
  -2   6   9        2.68        3.30     11.47 o
  -1   6   9      552.70      528.59     24.21 o
   0   6   9      278.48      279.57     13.63 o
   1   6   9     1314.29     1309.84     64.25 o
   2   6   9     9062.72     8689.92    414.95 o
   3   6   9     1656.49     1606.32     63.90 o
   4   6   9     1430.71     1465.58     61.13 o
   5   6   9      766.77      854.67     63.50 o
  -5   7   9       45.87       11.15     50.87 o
  -4   7   9     1731.43     1686.13     35.31 o
  -3   7   9      160.39      166.56     15.06 o
  -2   7   9     3083.76     2974.13     82.95 o
  -1   7   9       45.85       39.80      8.08 o
   0   7   9     7185.51     7425.59    186.69 o
   1   7   9     1399.45     1468.52     36.79 o
   2   7   9     5127.58     5218.78    242.43 o
   3   7   9       30.93       71.12     18.22 o
   4   7   9        2.46        4.71     20.76 o
   5   7   9      211.10      196.37     34.92 o
  -5   8   9      165.64      186.06     83.09 o
  -4   8   9     1960.52     1859.36    134.58 o
  -3   8   9       72.51       96.20     16.79 o
  -2   8   9     1857.70     1832.92     70.35 o
  -1   8   9      277.38      258.48     12.32 o
   0   8   9      401.10      375.60     17.12 o
   1   8   9      540.54      573.51     27.87 o
   2   8   9     4223.60     4063.13     88.38 o
   3   8   9     1118.81     1158.01     76.25 o
   4   8   9     1012.67     1044.63     67.50 o
   5   8   9      355.22      391.65     40.73 o
  -5   9   9       78.83       74.60     40.51 o
  -4   9   9      890.06      858.06     65.26 o
  -3   9   9      350.01      350.33     20.60 o
  -2   9   9     4112.92     3921.95    232.78 o
  -1   9   9      250.31      231.18     15.75 o
   0   9   9     4757.92     4910.97    107.81 o
   1   9   9     2968.39     3089.31     50.39 o
   2   9   9     3699.94     3610.62     64.90 o
   3   9   9      654.95      702.54     33.86 o
   4   9   9      147.90      125.72     45.30 o
   5   9   9        7.85       27.61     35.05 o
  -5  10   9      126.18       85.44     43.35 o
  -4  10   9      504.45      464.68     27.36 o
  -3  10   9      569.34      563.84     28.84 o
  -2  10   9     1440.90     1452.53     62.77 o
  -1  10   9      515.92      521.05     37.12 o
   0  10   9     1188.30     1120.57     37.88 o
   1  10   9     1924.07     2093.11     43.61 o
   2  10   9      433.07      488.40     29.86 o
   3  10   9      469.44      481.84     30.54 o
   4  10   9      306.64      321.61     35.85 o
  -4  11   9      368.30      344.52     35.99 o
  -3  11   9     1316.31     1252.86     66.03 o
  -2  11   9     2109.74     2128.81     49.55 o
  -1  11   9     1223.71     1189.63     48.81 o
   0  11   9      916.49      917.06     33.79 o
   1  11   9     2124.45     2179.00     45.52 o
   2  11   9     1088.51     1064.34     46.89 o
   3  11   9      619.04      681.14     35.81 o
   4  11   9      103.44       71.46     39.46 o
  -4  12   9      100.05       88.70     21.64 o
  -3  12   9      582.97      505.07     26.63 o
  -2  12   9     1443.88     1287.91     42.02 o
  -1  12   9       34.36       66.20     28.55 o
   0  12   9      635.93      664.90     28.15 o
   1  12   9     2574.79     2574.77     85.45 o
   2  12   9       18.20       16.87     40.48 o
   3  12   9      214.44      203.63     41.63 o
   4  12   9       87.13       90.00     31.93 o
  -4  13   9       61.51       47.67     22.78 o
  -3  13   9     1143.26     1125.07     35.02 o
  -2  13   9      569.37      539.43     36.94 o
  -1  13   9     2159.15     2150.86     54.45 o
   0  13   9       86.23       96.40     25.17 o
   1  13   9     1410.71     1430.26     43.69 o
   2  13   9      251.94      345.71     34.37 o
   3  13   9      353.54      383.70     41.12 o
   4  13   9       74.82       41.18     35.30 o
  -3  14   9      698.45      652.06     38.40 o
  -2  14   9      190.84      239.96     42.59 o
  -1  14   9       11.47       32.42     22.38 o
   0  14   9      257.55      265.55     29.75 o
   1  14   9     1630.25     1603.74     53.23 o
   2  14   9       64.98       56.38     28.93 o
   3  14   9       66.46       95.33     30.66 o
  -3  15   9      811.85      797.70     37.38 o
  -2  15   9      125.02      149.54     41.54 o
  -1  15   9     2916.44     3099.24     78.75 o
   0  15   9      108.78      129.03     28.26 o
   1  15   9      919.47      924.95     57.30 o
   2  15   9        1.48       -1.41     30.49 o
   3  15   9       73.86       76.85     44.13 o
  -2  16   9        2.69       48.04     28.60 o
  -1  16   9        4.10       21.24     40.48 o
   0  16   9        7.58       32.75     28.51 o
   1  16   9      397.24      363.47     37.96 o
   2  16   9       87.74      159.34     35.85 o
  -2  17   9        0.47       43.56     31.92 o
  -1  17   9     1634.69     1848.54     62.03 o
   0  17   9      153.85      130.86     47.78 o
   1  17   9      406.88      432.90     45.74 o
   0  18   9      166.16      132.94     51.93 o
  -5   0  10     1098.58      946.63     79.23 o
  -4   0  10     8132.11     8248.93    172.17 o
  -3   0  10      124.81      147.23     33.76 o
  -2   0  10    10685.46    10807.13    324.60 o
  -1   0  10      147.52      176.56     27.21 o
   0   0  10    17285.85    15168.13    627.34 o
   1   0  10       38.91       40.87     17.15 o
   2   0  10      131.65      156.05     18.56 o
   3   0  10     2217.79     2203.93     81.90 o
   4   0  10     2024.81     1915.60     80.65 o
   5   0  10     1329.43     1368.91     76.17 o
  -5   1  10       11.88       35.61     33.67 o
  -4   1  10      194.20      231.74     22.31 o
  -3   1  10     2125.27     2221.90     57.88 o
  -2   1  10      277.89      319.37     14.02 o
  -1   1  10      198.81      211.39     11.01 o
   0   1  10      144.12      199.30     19.95 o
   1   1  10       91.36      113.86     13.39 o
   2   1  10       38.71       58.12     17.37 o
   3   1  10      311.05      364.84     40.03 o
   4   1  10       40.97       80.63     37.37 o
   5   1  10        6.47       54.52     27.52 o
  -5   2  10      336.06      355.47     41.40 o
  -4   2  10    11888.82    12348.78    574.84 o
  -3   2  10      945.59      975.55     36.85 o
  -2   2  10    10278.39    10379.47    210.45 o
  -1   2  10      167.34      183.00     15.88 o
   0   2  10     3506.44     3288.54     56.26 o
   1   2  10      208.69      227.44     19.41 o
   2   2  10       23.02       36.08     11.84 o
   3   2  10     1521.00     1530.94     45.97 o
   4   2  10     1649.73     1619.43    141.15 o
   5   2  10     1060.37     1203.56     52.26 o
  -5   3  10      599.58      556.92     47.24 o
  -4   3  10      498.25      506.43     42.92 o
  -3   3  10     4357.69     4365.19     46.74 o
  -2   3  10     4412.73     4645.67    120.58 o
  -1   3  10      119.59      151.26      9.77 o
   0   3  10      491.24      459.83     20.88 o
   1   3  10      724.29      688.88     28.22 o
   2   3  10      806.63      835.03     68.08 o
   3   3  10     1879.28     1894.46     43.27 o
   4   3  10      404.54      433.95     73.83 o
   5   3  10      193.56      255.79     31.89 o
  -5   4  10      350.02      302.47     41.59 o
  -4   4  10     2730.59     2876.51    150.22 o
  -3   4  10     1916.39     1995.63     77.11 o
  -2   4  10     3408.65     3520.60    126.16 o
  -1   4  10     1925.32     1885.10     73.20 o
   0   4  10     2846.99     2935.46     33.33 o
   1   4  10      798.44      836.91     37.15 o
   2   4  10      541.68      572.03     33.93 o
   3   4  10     2244.57     2159.81    135.26 o
   4   4  10      380.59      425.18     50.95 o
   5   4  10      443.20      511.01     67.06 o
  -5   5  10     1158.01      944.68     65.16 o
  -4   5  10      316.03      303.25     72.76 o
  -3   5  10    10939.59    11001.24    504.56 o
  -2   5  10     3574.00     3684.50    132.38 o
  -1   5  10      309.05      321.27     21.00 o
   0   5  10     1657.34     1700.52     34.99 o
   1   5  10        0.59       11.36     13.58 o
   2   5  10      536.37      521.66     27.84 o
   3   5  10     3176.01     2904.20    123.87 o
   4   5  10      489.13      451.39     30.98 o
   5   5  10      296.88      395.92     50.92 o
  -5   6  10       59.17       91.81     38.89 o
  -4   6  10      538.83      706.23     49.49 o
  -3   6  10     2400.07     2521.03     89.90 o
  -2   6  10     1221.61     1158.54     39.18 o
  -1   6  10     7646.27     7675.87    215.22 o
   0   6  10       27.49       36.05     11.67 o
   1   6  10     1427.56     1498.75     87.74 o
   2   6  10     1139.43     1179.78     48.16 o
   3   6  10     2026.11     2001.31     53.03 o
   4   6  10       25.99       36.42     22.87 o
   5   6  10       58.59      128.74     40.49 o
  -5   7  10      492.38      471.08     49.47 o
  -4   7  10      207.88      184.46     33.82 o
  -3   7  10     6106.12     6050.94    346.75 o
  -2   7  10      855.96      979.96     25.36 o
  -1   7  10     1607.49     1633.74     45.64 o
   0   7  10      572.19      574.41     24.21 o
   1   7  10       39.67       58.53     15.30 o
   2   7  10      127.97      171.96     24.62 o
   3   7  10     1220.14     1176.27     38.59 o
   4   7  10      628.17      632.60     36.74 o
   5   7  10      212.07      269.05     44.67 o
  -5   8  10       53.24       74.47     40.39 o
  -4   8  10       31.83       31.10     16.82 o
  -3   8  10     2333.92     2269.24     91.15 o
  -2   8  10       18.11       12.25     12.28 o
  -1   8  10     8372.58     8479.01    261.19 o
   0   8  10        0.10       -8.56     14.01 o
   1   8  10      727.65      753.19     31.52 o
   2   8  10     2210.77     2053.53     53.88 o
   3   8  10     1541.35     1525.10     52.52 o
   4   8  10      204.10      184.07     25.97 o
   5   8  10        0.87      -40.48     40.48 o
  -5   9  10      464.18      471.45     49.45 o
  -4   9  10      231.32      253.76     42.66 o
  -3   9  10     3266.93     3246.19     86.78 o
  -2   9  10        7.84       26.24     12.87 o
  -1   9  10     2783.45     2840.06     70.46 o
   0   9  10      844.92      816.74     52.18 o
   1   9  10      396.72      426.89     27.07 o
   2   9  10      614.18      566.33     49.81 o
   3   9  10      415.68      400.18     28.87 o
   4   9  10      265.78      225.71     28.46 o
  -4  10  10      286.59      233.26     22.06 o
  -3  10  10     1607.87     1533.77     58.10 o
  -2  10  10     1043.57     1032.53     60.00 o
  -1  10  10     7368.79     7782.31    161.29 o
   0  10  10      292.58      284.42     37.83 o
   1  10  10      513.96      482.39     28.88 o
   2  10  10      887.95      909.01     60.97 o
   3  10  10      431.21      417.78     31.20 o
   4  10  10      464.92      483.28     41.00 o
  -4  11  10       45.25       28.80     20.02 o
  -3  11  10      667.71      640.28     36.01 o
  -2  11  10      920.93      898.52     45.22 o
  -1  11  10     2567.01     2683.54     57.56 o
   0  11  10      113.04      111.81     19.50 o
   1  11  10      556.53      552.05     47.97 o
   2  11  10     1603.47     1684.93     56.61 o
   3  11  10        2.46      -25.99     25.99 o
   4  11  10      204.89      240.40     51.94 o
  -4  12  10      197.14      159.97     23.30 o
  -3  12  10      315.38      324.63     27.64 o
  -2  12  10     1179.90     1241.98     78.57 o
  -1  12  10     3403.40     3509.13    108.01 o
   0  12  10     1044.94     1052.47     51.34 o
   1  12  10      197.70      214.55     23.14 o
   2  12  10     1604.14     1521.69     56.38 o
   3  12  10      202.85      191.86     28.63 o
   4  12  10      211.57      283.83     39.43 o
  -4  13  10       54.35       38.85     23.72 o
  -3  13  10        0.82       11.06     33.60 o
  -2  13  10     1154.99     1182.89     45.35 o
  -1  13  10      723.70      792.32     40.12 o
   0  13  10       11.89        8.73     23.45 o
   1  13  10      454.46      462.75     69.11 o
   2  13  10     1101.88     1160.50     53.53 o
   3  13  10       33.27       22.43     27.12 o
  -3  14  10       31.51       52.42     28.63 o
  -2  14  10     1033.62     1067.49     46.41 o
  -1  14  10     1126.29     1203.94     48.29 o
   0  14  10     2718.08     2870.60     69.01 o
   1  14  10      221.35      234.68     35.84 o
   2  14  10      508.10      565.68     45.22 o
   3  14  10       10.91        1.70     29.54 o
  -3  15  10        0.53        0.00     41.52 o
  -2  15  10      602.20      673.54     43.39 o
  -1  15  10      154.16      197.41     37.91 o
   0  15  10      172.64      225.71     33.36 o
   1  15  10        9.68        9.94     27.40 o
   2  15  10      405.10      457.29     42.69 o
   3  15  10       60.99       68.32     36.16 o
  -2  16  10      605.58      545.06     44.85 o
  -1  16  10      140.10      148.39     30.82 o
   0  16  10     1576.89     1760.46     62.71 o
   1  16  10      504.67      526.10     70.72 o
   2  16  10      434.09      426.03     45.35 o
  -1  17  10      103.40      130.37     33.78 o
   0  17  10       66.63       41.53     47.76 o
   1  17  10        2.86       32.18     57.09 o
  -5   1  11      575.19      572.64     68.14 o
  -4   1  11     1029.24      979.51     51.21 o
  -3   1  11    26508.48    28137.41    513.49 o
  -2   1  11       29.38       41.18     14.60 o
  -1   1  11    29242.44    26373.68    654.16 o
   0   1  11      676.19      680.32     17.36 o
   1   1  11     1554.79     1575.01     33.80 o
   2   1  11      350.71      350.62     31.20 o
   3   1  11      178.99      184.12     27.48 o
   4   1  11      267.26      249.51     31.22 o
   5   1  11      228.51      228.35     33.37 o
  -5   2  11      185.78      165.19     52.98 o
  -4   2  11     1157.29     1085.86     48.99 o
  -3   2  11      902.00      936.73     42.94 o
  -2   2  11     5432.22     5477.92    120.43 o
  -1   2  11     3709.65     3647.66     98.29 o
   0   2  11        8.70       17.49      8.60 o
   1   2  11     1034.20      961.95     33.17 o
   2   2  11      204.90      250.19     16.88 o
   3   2  11       73.81       96.30     25.44 o
   4   2  11      298.65      288.42     34.30 o
   5   2  11       30.30        9.53     39.97 o
  -5   3  11      250.03      402.24    115.33 o
  -4   3  11        1.50       -6.34     18.66 o
  -3   3  11    14376.88    15224.73    432.81 o
  -2   3  11      253.04      284.51     21.55 o
  -1   3  11    15853.42    15289.07    498.57 o
   0   3  11      971.72      965.21     27.19 o
   1   3  11     1722.86     1647.23     39.32 o
   2   3  11        0.96       -0.61     12.93 o
   3   3  11      287.55      269.25     29.71 o
   4   3  11      462.09      431.98     53.04 o
   5   3  11       73.54       82.27     31.04 o
  -5   4  11      408.90      395.38     43.81 o
  -4   4  11     1132.13     1146.62     50.22 o
  -3   4  11        1.50        9.93     13.63 o
  -2   4  11    16721.66    16462.87    747.22 o
  -1   4  11     5616.21     5796.53    144.52 o
   0   4  11      334.98      343.60     18.08 o
   1   4  11      821.67      788.55     39.30 o
   2   4  11      149.19      162.06     19.34 o
   3   4  11      249.43      240.35     31.66 o
   4   4  11      370.84      408.10     66.02 o
   5   4  11      161.86      159.09     33.57 o
  -5   5  11      350.65      399.19     45.40 o
  -4   5  11        1.46        3.89     29.58 o
  -3   5  11     4246.10     4440.71    101.82 o
  -2   5  11     1026.25     1114.45     62.34 o
  -1   5  11    11647.86    11330.35    435.88 o
   0   5  11     3210.67     3268.42     69.33 o
   1   5  11      544.13      556.22     29.10 o
   2   5  11       21.16       22.34     15.73 o
   3   5  11      613.06      622.65     32.08 o
   4   5  11      360.36      380.93     70.17 o
   5   5  11        1.71       25.28     32.64 o
  -5   6  11      225.85      295.95     43.78 o
  -4   6  11     2276.31     2250.06    189.66 o
  -3   6  11      876.24      907.84     52.65 o
  -2   6  11    14157.94    14472.85    630.42 o
  -1   6  11     4951.99     5068.80    120.90 o
   0   6  11     1622.32     1670.95     46.84 o
   1   6  11     1687.38     1653.69     69.40 o
   2   6  11      441.91      471.49     28.79 o
   3   6  11       60.10       86.94     24.90 o
   4   6  11      532.32      480.22     40.70 o
   5   6  11      121.11      156.81     43.62 o
  -5   7  11      120.25      148.01     68.54 o
  -4   7  11      610.40      621.75    104.58 o
  -3   7  11      391.45      399.38     28.04 o
  -2   7  11     3804.67     3964.41     87.67 o
  -1   7  11      277.05      269.95     17.65 o
   0   7  11     8945.14     9142.63     81.82 o
   1   7  11       61.08       37.34     16.61 o
   2   7  11      346.01      266.73     23.08 o
   3   7  11      324.31      313.38     25.78 o
   4   7  11      330.10      265.03     28.10 o
   5   7  11       62.90       -1.04     43.61 o
  -5   8  11      163.16      157.23     51.93 o
  -4   8  11     1164.42     1187.71    228.90 o
  -3   8  11      150.49      224.11     21.87 o
  -2   8  11    10287.75    10371.98    317.17 o
  -1   8  11      357.61      366.64     19.63 o
   0   8  11     3579.44     3723.19     54.21 o
   1   8  11     1502.05     1462.07     54.34 o
   2   8  11      318.79      261.68     23.39 o
   3   8  11       40.34       46.68     21.03 o
   4   8  11       71.38       70.21     30.01 o
  -4   9  11      725.97      751.96     76.51 o
  -3   9  11      215.02      202.76     22.49 o
  -2   9  11      973.67     1040.59     38.53 o
  -1   9  11       68.02       99.85     19.82 o
   0   9  11    11148.96    11666.31     95.45 o
   1   9  11      330.72      335.65     25.69 o
   2   9  11      152.97      160.39     48.33 o
   3   9  11      688.82      630.60     35.88 o
   4   9  11      167.31      197.64     29.15 o
  -4  10  11      538.43      551.89     59.92 o
  -3  10  11       59.93       55.58     20.28 o
  -2  10  11     1792.21     1781.44     75.82 o
  -1  10  11      130.33       95.54     28.56 o
   0  10  11     2735.95     2891.88     55.90 o
   1  10  11      331.05      305.73     25.02 o
   2  10  11       98.24       78.40     23.87 o
   3  10  11      924.88      863.60     40.41 o
   4  10  11       15.45        6.76     27.66 o
  -4  11  11      385.57      462.80     33.91 o
  -3  11  11      267.27      224.48     24.78 o
  -2  11  11      898.01      884.21     78.96 o
  -1  11  11      763.84      811.95     37.93 o
   0  11  11     6190.56     6540.68     73.18 o
   1  11  11      308.21      282.21     29.03 o
   2  11  11       82.31      106.51     28.60 o
   3  11  11      382.07      357.02     31.26 o
   4  11  11       32.78        7.34     33.90 o
  -4  12  11      106.27      131.30     29.33 o
  -3  12  11        8.94       21.28     22.40 o
  -2  12  11      837.93      808.11     39.75 o
  -1  12  11      958.18      990.36     42.75 o
   0  12  11     2553.89     2641.65    205.22 o
   1  12  11        0.16       -4.05     20.34 o
   2  12  11      320.23      362.99     37.85 o
   3  12  11      431.62      446.50     34.73 o
   4  12  11       24.44       39.02     35.72 o
  -3  13  11      140.40      108.01     32.84 o
  -2  13  11      203.58      234.82     48.83 o
  -1  13  11      963.92      994.08     46.38 o
   0  13  11     2750.70     3075.13    139.66 o
   1  13  11      530.64      549.14     55.69 o
   2  13  11      754.77      864.79     51.60 o
   3  13  11      216.74      247.98     32.16 o
  -3  14  11        1.34       -7.67     65.39 o
  -2  14  11       19.36       29.07     25.69 o
  -1  14  11      933.00      947.47     46.40 o
   0  14  11      227.50      192.18     32.64 o
   1  14  11       20.68        8.37     27.18 o
   2  14  11      163.29      206.08     85.69 o
   3  14  11      294.66      283.38     75.12 o
  -2  15  11        0.93      -27.52     27.52 o
  -1  15  11      542.90      520.84     40.43 o
   0  15  11      690.02      753.12    133.74 o
   1  15  11     1282.93     1332.68     69.37 o
   2  15  11      550.45      528.14     66.57 o
  -2  16  11       27.44        2.28     31.14 o
  -1  16  11      376.64      379.75     38.58 o
   0  16  11       17.97      -11.88     33.55 o
   1  16  11      253.11      256.63     63.38 o
   2  16  11        4.72       26.84     38.78 o
  -1  17  11      140.06      130.45     49.85 o
   0  17  11      150.19      184.86     55.04 o
  -5   0  12        5.70       49.82     49.82 o
  -4   0  12       51.00       17.65     38.41 o
  -3   0  12      544.60      525.95     36.45 o
  -2   0  12    44891.32    43073.82    688.75 o
  -1   0  12     3415.24     3422.39     60.55 o
   0   0  12    37841.45    31936.63   1407.70 o
   1   0  12     1321.42     1214.71     45.86 o
   2   0  12      365.30      257.95     44.72 o
   3   0  12      138.66      135.03     37.39 o
   4   0  12      205.24      306.47     46.75 o
   5   0  12      144.75       88.28     46.74 o
  -5   1  12        8.39        2.97     35.21 o
  -4   1  12       93.00       26.47     41.54 o
  -3   1  12      514.81      497.02     26.08 o
  -2   1  12       69.90       98.71     19.10 o
  -1   1  12      643.95      670.66     27.27 o
   0   1  12     1493.04     1560.06     25.62 o
   1   1  12       28.93       23.67     13.45 o
   2   1  12      162.40      137.20     26.42 o
   3   1  12        9.49      -16.23     30.62 o
   4   1  12       98.08       62.55     28.21 o
   5   1  12        1.72        5.57     34.25 o
  -5   2  12        6.05       29.40     42.56 o
  -4   2  12      905.51      824.61     42.41 o
  -3   2  12     1046.66      909.39     56.47 o
  -2   2  12    27119.63    27224.72    879.86 o
  -1   2  12      469.27      532.49     18.79 o
   0   2  12    35236.98    30685.79    629.40 o
   1   2  12     1011.76      970.54     35.41 o
   2   2  12       65.86       49.27     18.14 o
   3   2  12       22.43       37.21     25.19 o
   4   2  12       14.32       32.63     27.13 o
   5   2  12        3.96       39.33     33.00 o
  -5   3  12       70.51       73.00     37.84 o
  -4   3  12      404.08      420.39     30.41 o
  -3   3  12     1222.39     1256.22     48.26 o
  -2   3  12        1.30        5.86     11.64 o
  -1   3  12    18740.39    18120.04    555.10 o
   0   3  12     5555.08     5226.35     98.73 o
   1   3  12      590.23      551.44     29.49 o
   2   3  12      644.72      630.70     26.07 o
   3   3  12      525.52      512.92     42.14 o
   4   3  12       14.54      -27.34     27.34 o
   5   3  12       80.58       37.30     33.23 o
  -5   4  12       62.69       40.05     38.12 o
  -4   4  12      199.91      218.06     24.76 o
  -3   4  12      964.49      952.56     55.42 o
  -2   4  12    14950.16    15016.91    456.00 o
  -1   4  12        4.24       -1.10      9.98 o
   0   4  12    17325.03    16720.10    217.24 o
   1   4  12      150.23      131.45     18.75 o
   2   4  12      303.43      293.91     23.77 o
   3   4  12        1.34        8.24     23.18 o
   4   4  12      122.49      150.34     31.63 o
   5   4  12      105.01      101.78     34.59 o
  -5   5  12        5.75       -3.75     38.16 o
  -4   5  12      820.48      859.16     46.62 o
  -3   5  12     4092.25     4221.58    109.16 o
  -2   5  12     2051.61     2094.04     52.38 o
  -1   5  12    17646.41    17385.72    661.64 o
   0   5  12     6407.67     6451.98    120.15 o
   1   5  12     1029.12     1024.92     36.36 o
   2   5  12     2569.21     2448.71    102.99 o
   3   5  12        0.43      -17.13     19.64 o
   4   5  12       33.43       41.53     62.29 o
   5   5  12       52.12       68.41     35.67 o
  -5   6  12       74.20       72.29     33.86 o
  -4   6  12      330.60      339.77     30.84 o
  -3   6  12     1899.79     1986.06     49.72 o
  -2   6  12     1850.84     1980.66     78.19 o
  -1   6  12       87.77      101.75     17.99 o
   0   6  12     5469.87     5652.79     67.63 o
   1   6  12     3704.68     3554.60     95.93 o
   2   6  12      779.68      726.97     56.40 o
   3   6  12       21.35       14.89     20.25 o
   4   6  12       78.97       32.59     29.44 o
   5   6  12       34.85       -4.15     45.68 o
  -5   7  12       17.26      -11.90     28.67 o
  -4   7  12       57.81       77.77     22.94 o
  -3   7  12     2075.83     2145.41     57.61 o
  -2   7  12       48.57       51.93     13.91 o
  -1   7  12    15115.43    15050.48    844.42 o
   0   7  12     3368.53     3376.72     52.68 o
   1   7  12     2310.24     2354.25     86.20 o
   2   7  12     1080.90     1019.27     37.60 o
   3   7  12       45.36       45.79     21.50 o
   4   7  12       93.40       51.14     30.43 o
  -4   8  12       37.55       66.06     29.70 o
  -3   8  12     2115.19     2195.42     67.62 o
  -2   8  12        1.89       10.70     13.73 o
  -1   8  12      427.87      457.59     39.99 o
   0   8  12     1636.77     1681.56     51.95 o
   1   8  12     6585.09     6565.97    136.53 o
   2   8  12      707.94      697.35     34.78 o
   3   8  12       10.28       36.27     19.41 o
   4   8  12       89.26       35.88     37.38 o
  -4   9  12        9.00       27.76     32.91 o
  -3   9  12     1117.54     1209.10     39.29 o
  -2   9  12       12.48       12.90     14.40 o
  -1   9  12     7654.27     7954.54     99.98 o
   0   9  12      118.50      147.76     18.63 o
   1   9  12     3603.45     3856.94    111.25 o
   2   9  12      691.68      659.73     35.61 o
   3   9  12       39.29       48.27     35.11 o
   4   9  12      208.99      252.34     31.14 o
  -4  10  12       12.03       39.01     70.59 o
  -3  10  12     1951.48     2047.87     69.16 o
  -2  10  12      166.70      137.54     20.56 o
  -1  10  12      853.19      922.26     58.88 o
   0  10  12      428.57      417.58     27.50 o
   1  10  12     4911.64     5227.81     74.76 o
   2  10  12      214.57      230.14     26.52 o
   3  10  12      284.44      336.08     30.64 o
   4  10  12       42.29       -4.16     28.70 o
  -4  11  12       76.05       47.16     27.56 o
  -3  11  12      563.64      576.84     28.99 o
  -2  11  12       12.90       21.61     26.96 o
  -1  11  12      879.17      922.95     46.89 o
   0  11  12      120.84      115.43     27.14 o
   1  11  12     1998.74     2048.63     50.96 o
   2  11  12      184.36      166.55     26.00 o
   3  11  12      274.72      283.44     70.24 o
   4  11  12      170.40      191.28     34.03 o
  -4  12  12       21.85       44.44     29.10 o
  -3  12  12      558.91      591.03     51.53 o
  -2  12  12      553.13      512.12     52.02 o
  -1  12  12        0.44      -21.98     21.98 o
   0  12  12      129.06      184.34     29.74 o
   1  12  12     3764.79     3983.70     68.86 o
   2  12  12       83.20       98.15     32.19 o
   3  12  12      418.29      448.39     37.19 o
  -3  13  12       90.33      101.94     35.04 o
  -2  13  12      268.89      343.21     55.59 o
  -1  13  12      114.01      132.59     32.71 o
   0  13  12      558.03      671.62     47.41 o
   1  13  12      764.05      706.98     41.27 o
   2  13  12       20.01       25.95     32.82 o
   3  13  12       89.22       92.70     31.19 o
  -3  14  12      230.63      225.24     33.70 o
  -2  14  12       12.16      -15.57     27.16 o
  -1  14  12       53.82       52.16     27.52 o
   0  14  12      391.82      480.74     66.54 o
   1  14  12      992.25     1077.43     53.32 o
   2  14  12      264.03      352.09     42.16 o
  -2  15  12       94.38       86.21     31.15 o
  -1  15  12        1.80      -29.33     29.33 o
   0  15  12      366.38      388.09     41.52 o
   1  15  12      152.31      158.90     56.08 o
   2  15  12      112.29      160.75     42.58 o
  -1  16  12        2.73       12.70     32.66 o
   0  16  12      170.03      203.54     39.64 o
   1  16  12      269.14      214.04     63.38 o
  -5   1  13       25.73      -13.30     35.95 o
  -4   1  13      115.34      106.46     29.35 o
  -3   1  13        7.46       31.58     25.62 o
  -2   1  13        3.16       -6.79     12.79 o
  -1   1  13    30985.85    28350.21    516.98 o
   0   1  13     4060.41     3847.57     45.41 o
   1   1  13    26626.70    25634.40    509.12 o
   2   1  13     3311.86     3381.59     79.08 o
   3   1  13      164.57      167.48     31.48 o
   4   1  13       10.67      -43.60     43.60 o
   5   1  13        4.30       23.79     36.33 o
  -5   2  13       56.36       90.46     43.09 o
  -4   2  13       69.26       77.14     22.51 o
  -3   2  13      512.56      483.99     32.90 o
  -2   2  13      716.27      689.83     32.31 o
  -1   2  13      421.08      385.81     17.57 o
   0   2  13     7345.87     7023.59     89.40 o
   1   2  13     1739.89     1681.86     44.54 o
   2   2  13      169.26      183.55     23.13 o
   3   2  13      535.77      533.76     42.26 o
   4   2  13        2.62       43.60     31.14 o
   5   2  13        1.42       16.29     36.28 o
  -5   3  13        3.37        1.75     36.80 o
  -4   3  13      154.27      155.23     24.75 o
  -3   3  13        6.85       24.53     18.31 o
  -2   3  13     2844.66     2864.76     98.35 o
  -1   3  13    18142.98    17672.22    355.98 o
   0   3  13     7016.23     6445.69    144.57 o
   1   3  13    20958.62    20006.66    289.79 o
   2   3  13      763.48      738.39     35.64 o
   3   3  13      264.50      236.11     32.33 o
   4   3  13        1.97       23.17     30.59 o
   5   3  13       30.23       69.63     52.94 o
  -5   4  13       29.32       66.15     39.46 o
  -4   4  13       27.51       31.11     27.90 o
  -3   4  13      455.14      440.48     28.22 o
  -2   4  13     3882.15     3920.45    111.53 o
  -1   4  13      252.37      230.29     13.68 o
   0   4  13    11608.19    11389.53    490.34 o
   1   4  13     7459.34     7197.26     84.27 o
   2   4  13      359.35      441.50     28.90 o
   3   4  13      705.83      805.10     65.60 o
   4   4  13      128.34      121.43     33.12 o
   5   4  13        1.72      -11.87     36.80 o
  -5   5  13        2.20       47.47     40.19 o
  -4   5  13      113.92       75.63     23.98 o
  -3   5  13       42.38       45.66     18.93 o
  -2   5  13     1863.09     1894.39     51.26 o
  -1   5  13     3901.99     3681.90    150.97 o
   0   5  13      116.48      177.29     46.93 o
   1   5  13     7990.85     7779.61    244.03 o
   2   5  13       88.85      129.45     44.71 o
   3   5  13      636.03      658.36     66.62 o
   4   5  13       29.02       -5.33     35.30 o
   5   5  13        0.20      -12.19     37.16 o
  -5   6  13       41.23       -8.23     43.57 o
  -4   6  13       14.95       27.39     23.36 o
  -3   6  13      307.49      306.32     20.15 o
  -2   6  13     1339.51     1443.56     46.80 o
  -1   6  13      142.79      154.13     18.77 o
   0   6  13    22266.42    22708.09    360.10 o
   1   6  13     3322.10     3191.76     58.90 o
   2   6  13     1632.95     1625.45     60.94 o
   3   6  13     1259.00     1296.62     56.88 o
   4   6  13        8.91        3.26     31.33 o
  -4   7  13      258.26      255.68     31.82 o
  -3   7  13       74.64       51.68     16.85 o
  -2   7  13     6134.66     6211.58    182.24 o
  -1   7  13       83.12       93.53     18.36 o
   0   7  13      354.60      366.21     26.01 o
   1   7  13     1825.17     1793.48     47.14 o
   2   7  13      985.57      982.98     38.76 o
   3   7  13     1074.32     1042.86     36.54 o
   4   7  13       33.26       40.52     37.37 o
  -4   8  13      145.97      195.42     27.11 o
  -3   8  13        2.69      -16.51     16.51 o
  -2   8  13     2870.11     2855.07    110.29 o
  -1   8  13      559.77      557.22     36.06 o
   0   8  13     4744.56     4933.76     87.05 o
   1   8  13     1679.90     1734.90     75.97 o
   2   8  13     1584.54     1671.39     52.93 o
   3   8  13      810.28      730.99     34.27 o
   4   8  13        7.12        0.35     32.81 o
  -4   9  13       46.27       85.22     34.97 o
  -3   9  13        2.24      -13.90     17.44 o
  -2   9  13     4138.87     4008.33    156.29 o
  -1   9  13      434.68      423.18     34.88 o
   0   9  13        2.82       27.55     35.85 o
   1   9  13       27.25       39.73     21.08 o
   2   9  13     2825.77     2647.99     76.07 o
   3   9  13      177.07      201.61     27.72 o
   4   9  13       50.20      114.93     35.61 o
  -4  10  13      252.58      325.19     31.36 o
  -3  10  13      294.65      222.75     24.90 o
  -2  10  13      472.10      577.36     64.26 o
  -1  10  13     1486.48     1519.23     77.85 o
   0  10  13     3418.64     3500.26     75.63 o
   1  10  13      130.29      137.41     24.45 o
   2  10  13     1534.25     1456.38     53.91 o
   3  10  13      253.51      263.58     30.67 o
   4  10  13       46.92      143.11     37.91 o
  -4  11  13       45.31       15.13     31.43 o
  -3  11  13      161.58      194.37     38.71 o
  -2  11  13     2428.92     2464.37    132.04 o
  -1  11  13      492.92      535.82     37.87 o
   0  11  13       20.03       13.06     35.81 o
   1  11  13        8.17      -15.57     22.52 o
   2  11  13     1846.54     1765.65     52.23 o
   3  11  13       98.57      117.73     29.34 o
  -3  12  13      230.24      167.38     26.42 o
  -2  12  13      180.23      243.37     30.48 o
  -1  12  13      229.96      251.67     30.09 o
   0  12  13      223.70      265.59     38.96 o
   1  12  13      135.36      183.39     31.44 o
   2  12  13      802.26      826.79    124.95 o
   3  12  13        6.70       24.97     46.75 o
  -3  13  13       90.16      109.75     27.12 o
  -2  13  13      267.08      332.83     34.16 o
  -1  13  13      308.35      405.49     36.37 o
   0  13  13        0.35      -29.99     29.99 o
   1  13  13      452.85      505.74     60.38 o
   2  13  13      824.36      885.77     59.04 o
   3  13  13       29.97       54.60     32.92 o
  -2  14  13       78.76      196.13     40.49 o
  -1  14  13      479.29      503.21     40.42 o
   0  14  13       10.12       72.56     33.74 o
   1  14  13       59.79       85.38     29.55 o
   2  14  13      181.45      271.84     42.46 o
  -2  15  13       87.19      148.81     34.48 o
  -1  15  13       34.78       26.75     32.66 o
   0  15  13       32.06        1.26     56.06 o
   1  15  13       44.00      125.62     58.14 o
   2  15  13      240.46      260.06     45.53 o
  -1  16  13      219.71      305.90     40.72 o
   0  16  13       16.45       46.37     39.02 o
   1  16  13      110.14       73.73     63.34 o
  -5   0  14        5.46       35.29     53.98 o
  -4   0  14       36.63      -41.53     41.53 o
  -3   0  14      144.70      174.74     32.72 o
  -2   0  14      942.11      922.74     68.32 o
  -1   0  14     1517.80     1507.19     36.48 o
   0   0  14    15946.65    15023.80    504.39 o
   1   0  14    16596.71    15657.79    220.07 o
   2   0  14    18965.34    18612.93    266.14 o
   3   0  14     2245.43     2241.51    103.79 o
   4   0  14       60.65       30.11     46.72 o
   5   0  14       21.68       82.01     57.09 o
  -5   1  14        1.28       44.53     38.08 o
  -4   1  14       33.42       28.89     29.99 o
  -3   1  14        8.00       26.81     17.02 o
  -2   1  14      162.36      167.25     17.53 o
  -1   1  14      451.58      427.62     20.15 o
   0   1  14       42.17       52.03     13.98 o
   1   1  14      463.96      504.87     27.29 o
   2   1  14      581.63      582.46     44.61 o
   3   1  14       14.14      -27.86     27.86 o
   4   1  14       23.60      -32.93     32.93 o
   5   1  14       49.45       34.16     38.89 o
  -5   2  14        0.02       23.99     37.35 o
  -4   2  14       70.68       47.28     66.45 o
  -3   2  14      220.66      164.38     27.73 o
  -2   2  14      903.98      839.77     25.99 o
  -1   2  14      447.04      395.25     18.15 o
   0   2  14    10969.21    10335.62    205.02 o
   1   2  14     2259.00     2262.20     49.55 o
   2   2  14     6382.27     6451.12    153.35 o
   3   2  14     2515.42     2539.75     73.84 o
   4   2  14      137.31      171.57     36.72 o
   5   2  14       45.13        5.79     38.09 o
  -5   3  14      205.54      228.59     42.59 o
  -4   3  14      172.68      176.75     26.07 o
  -3   3  14      348.85      354.30     26.38 o
  -2   3  14      288.87      294.41     20.14 o
  -1   3  14      686.74      723.31     33.55 o
   0   3  14       24.55       37.92     15.76 o
   1   3  14     9463.68     9289.07    215.87 o
   2   3  14     2128.95     2141.84     52.05 o
   3   3  14      337.16      395.22     38.46 o
   4   3  14      303.13      333.58     40.42 o
   5   3  14        1.63      -39.14     39.14 o
  -5   4  14       48.74      125.48     52.43 o
  -4   4  14        1.50        3.06     32.31 o
  -3   4  14      230.22      247.69     23.68 o
  -2   4  14      182.55      179.72     15.40 o
  -1   4  14     3333.49     3194.95     69.06 o
   0   4  14     2784.57     2877.65     57.66 o
   1   4  14     4958.06     4680.65    127.72 o
   2   4  14     6773.31     6573.92    148.75 o
   3   4  14      449.87      450.60     38.56 o
   4   4  14      343.77      380.15     40.75 o
  -5   5  14      148.76      165.74     43.65 o
  -4   5  14      399.75      447.81     33.88 o
  -3   5  14       58.11       66.77     19.81 o
  -2   5  14      473.18      475.90     25.29 o
  -1   5  14     1815.42     1730.94     36.63 o
   0   5  14     1027.62     1017.49     44.52 o
   1   5  14     5918.21     5732.91    121.65 o
   2   5  14     3064.16     2962.35     58.08 o
   3   5  14      256.08      263.00     33.80 o
   4   5  14      627.43      661.97     51.04 o
  -4   6  14        0.00      -19.06     23.85 o
  -3   6  14       45.34       44.60     19.96 o
  -2   6  14       53.43       48.34     17.38 o
  -1   6  14     6327.15     6056.70    234.69 o
   0   6  14       50.51       96.62     24.70 o
   1   6  14     1771.84     1676.71     49.95 o
   2   6  14     1265.60     1209.96     43.05 o
   3   6  14        7.60        8.30     27.89 o
   4   6  14      196.07      273.98     37.44 o
  -4   7  14       65.05       37.87     25.01 o
  -3   7  14       12.78       46.96     17.13 o
  -2   7  14       16.91       10.70     36.04 o
  -1   7  14     1415.65     1437.94     70.96 o
   0   7  14      611.68      614.08     33.76 o
   1   7  14     8077.23     8059.05    197.37 o
   2   7  14     2232.47     2147.89     52.07 o
   3   7  14      690.71      730.15     39.66 o
   4   7  14      424.55      423.02     42.62 o
  -4   8  14       10.16       -2.77     25.39 o
  -3   8  14       16.57       12.55     17.73 o
  -2   8  14      162.22      148.94     20.88 o
  -1   8  14     6642.41     6712.40    521.50 o
   0   8  14      395.46      421.85     29.19 o
   1   8  14      232.41      263.94     26.52 o
   2   8  14      183.44      125.70     25.22 o
   3   8  14      451.41      480.23     33.82 o
   4   8  14      279.17      304.91     90.92 o
  -4   9  14        1.32       16.76     27.44 o
  -3   9  14      192.26      153.28     23.97 o
  -2   9  14      235.33      278.00     24.71 o
  -1   9  14      321.06      375.58     31.58 o
   0   9  14      288.75      336.97     37.29 o
   1   9  14     2178.65     2200.13     54.48 o
   2   9  14      401.39      464.07     33.14 o
   3   9  14      705.12      791.17     43.16 o
   4   9  14      237.29      209.34     39.17 o
  -4  10  14       95.15       99.32     29.26 o
  -3  10  14        0.02       42.84     22.74 o
  -2  10  14        7.11        8.32     20.32 o
  -1  10  14     2177.17     2376.29     62.92 o
   0  10  14     1609.86     1667.83    116.03 o
   1  10  14      376.18      371.47     29.98 o
   2  10  14       73.83      124.56     25.63 o
   3  10  14      495.74      542.56     36.78 o
  -3  11  14      480.54      509.71     33.83 o
  -2  11  14      577.02      556.07     40.09 o
  -1  11  14      357.90      384.71     78.49 o
   0  11  14      596.65      667.16     47.46 o
   1  11  14      210.45      245.51     28.58 o
   2  11  14       45.91       59.83     26.33 o
   3  11  14      323.44      366.63     39.63 o
  -3  12  14       28.97       38.78     25.88 o
  -2  12  14      559.47      553.33     41.93 o
  -1  12  14     1525.39     1564.00     57.60 o
   0  12  14      259.95      282.77     37.06 o
   1  12  14       27.05       69.44     27.29 o
   2  12  14      168.11      236.42     40.92 o
   3  12  14      384.44      337.66     39.16 o
  -3  13  14      279.80      348.52     33.40 o
  -2  13  14      378.96      428.76     38.22 o
  -1  13  14       38.49       48.02     29.72 o
   0  13  14      982.55     1035.51    103.68 o
   1  13  14        0.59       -7.81     27.96 o
   2  13  14        0.29       86.07     67.47 o
  -2  14  14      508.07      643.24     65.52 o
  -1  14  14       26.36       16.09     32.27 o
   0  14  14      368.32      446.39     46.78 o
   1  14  14      104.47      163.29     50.88 o
   2  14  14       13.55       82.23     42.79 o
  -1  15  14        0.38       44.25     35.94 o
   0  15  14      407.67      522.39     48.88 o
   1  15  14       23.90      -15.57     59.17 o
  -5   1  15     1042.78     1093.96     80.75 o
  -4   1  15        0.85      -29.45     50.34 o
  -3   1  15       23.70       34.88     21.31 o
  -2   1  15      171.64      188.84     29.54 o
  -1   1  15     3095.69     2923.10     37.18 o
   0   1  15      216.20      252.85     17.65 o
   1   1  15     2738.25     2809.77     53.64 o
   2   1  15     3686.47     3691.56     80.90 o
   3   1  15     2534.53     2656.37     78.48 o
   4   1  15     1390.47     1552.85     69.66 o
  -5   2  15        4.69       25.58     39.96 o
  -4   2  15      201.36      198.91     35.35 o
  -3   2  15      493.51      536.64     43.61 o
  -2   2  15      162.11      189.19     18.17 o
  -1   2  15      147.50      173.54     15.05 o
   0   2  15      260.51      282.92     19.22 o
   1   2  15      544.84      554.59     36.60 o
   2   2  15      576.78      648.36     35.11 o
   3   2  15      613.11      593.82     47.08 o
   4   2  15       42.97      -25.10     34.82 o
  -5   3  15      627.58      661.74     55.91 o
  -4   3  15       46.12       61.48     25.75 o
  -3   3  15       26.17        8.41     20.41 o
  -2   3  15        0.41       20.61     15.04 o
  -1   3  15     1813.90     1700.13     35.98 o
   0   3  15     1495.25     1455.97     36.09 o
   1   3  15     1302.14     1251.68     40.05 o
   2   3  15     4511.13     4577.37     73.89 o
   3   3  15     2481.61     2561.75     88.63 o
   4   3  15      611.46      735.40     54.07 o
  -4   4  15      485.44      465.88     34.54 o
  -3   4  15      712.28      789.20     36.37 o
  -2   4  15      459.98      470.64     25.89 o
  -1   4  15      200.44      200.24     18.30 o
   0   4  15      264.65      260.69     25.63 o
   1   4  15      191.50      177.13     23.63 o
   2   4  15     4937.17     5075.47     86.28 o
   3   4  15     1013.02     1006.79     71.41 o
   4   4  15       21.45       81.82     34.81 o
  -4   5  15      549.73      576.09     37.99 o
  -3   5  15        1.09        1.36     20.70 o
  -2   5  15       15.92      115.61     58.08 o
  -1   5  15     1086.10      993.45     33.29 o
   0   5  15     3703.21     3719.71     66.50 o
   1   5  15        3.46       -3.19     19.67 o
   2   5  15     1073.66     1141.30     41.84 o
   3   5  15      393.75      425.33     39.29 o
   4   5  15      119.70      205.03     43.62 o
  -4   6  15     1010.36     1008.80     75.86 o
  -3   6  15      548.44      614.11     38.43 o
  -2   6  15       24.59       22.42     18.56 o
  -1   6  15        8.80       -4.14     17.73 o
   0   6  15      632.93      584.27     36.86 o
   1   6  15       47.87       29.51     21.35 o
   2   6  15     2339.01     2406.48     56.04 o
   3   6  15     1380.46     1406.89     60.07 o
   4   6  15      289.80      314.62     40.77 o
  -4   7  15      606.32      615.39     39.16 o
  -3   7  15       41.99       64.20     26.43 o
  -2   7  15      116.31      105.52     20.55 o
  -1   7  15       17.81       11.79     18.56 o
   0   7  15     2618.98     2644.88     93.42 o
   1   7  15      974.18      970.72     87.72 o
   2   7  15      912.71      965.92     63.39 o
   3   7  15       41.39       24.97     30.30 o
   4   7  15        0.09        8.64     35.94 o
  -4   8  15      438.63      525.58     36.89 o
  -3   8  15      176.39      210.93     25.07 o
  -2   8  15      106.04      115.24     21.10 o
  -1   8  15      195.29      196.46     31.17 o
   0   8  15       81.18      236.24    139.63 o
   1   8  15      339.67      313.82     29.70 o
   2   8  15     1339.65     1343.66     88.52 o
   3   8  15      397.46      440.96     34.61 o
   4   8  15       66.49       44.13     36.71 o
  -4   9  15      809.00      831.30     92.65 o
  -3   9  15      150.08      169.81     24.95 o
  -2   9  15      276.19      283.02     25.79 o
  -1   9  15      437.13      430.64     34.92 o
   0   9  15     3841.98     3918.30     86.20 o
   1   9  15      912.38      969.29     55.79 o
   2   9  15      357.16      419.53     32.12 o
   3   9  15       28.22       63.76     39.45 o
  -3  10  15       12.65       13.86     40.77 o
  -2  10  15      651.29      580.61     34.64 o
  -1  10  15      623.57      520.88     43.19 o
   0  10  15      277.79      324.83     63.91 o
   1  10  15      530.58      622.51     38.00 o
   2  10  15      200.31      196.85     28.14 o
   3  10  15      285.49      262.57     40.73 o
  -3  11  15      173.42      168.21     26.95 o
  -2  11  15      349.68      316.18     34.54 o
  -1  11  15      261.64      288.34     34.16 o
   0  11  15      739.00      797.70     52.45 o
   1  11  15      924.70      967.56     45.84 o
   2  11  15       97.27      133.30     28.83 o
   3  11  15       60.11       42.02     38.41 o
  -3  12  15      148.62      150.38     28.86 o
  -2  12  15      316.40      357.09     60.28 o
  -1  12  15      618.90      609.44     46.72 o
   0  12  15        2.95      -29.87     32.20 o
   1  12  15     1012.31     1064.32     54.21 o
   2  12  15        2.97      -12.09     37.90 o
  -2  13  15      264.95      379.94     46.24 o
  -1  13  15      587.28      642.74     74.38 o
   0  13  15       37.61       66.32     43.60 o
   1  13  15      380.21      430.78     63.41 o
   2  13  15       34.66      -72.61     87.72 o
  -2  14  15      247.70      255.52     48.31 o
  -1  14  15      140.12      183.06     36.34 o
   0  14  15       32.05       56.55     84.09 o
   1  14  15      391.25      474.67     52.13 o
  -1  15  15      653.72      815.86    107.16 o
   0  15  15       19.75      -38.08     41.97 o
  -4   0  16     4280.98     4266.35    137.18 o
  -3   0  16       37.92       51.50     29.56 o
  -2   0  16      395.90      367.26     65.51 o
  -1   0  16       26.05       68.68     20.83 o
   0   0  16     3871.42     3772.04    230.67 o
   1   0  16       66.42       81.08     22.38 o
   2   0  16     1265.66     1213.12     72.04 o
   3   0  16      877.45      748.01     70.84 o
   4   0  16      423.52      335.81     66.54 o
  -4   1  16       29.49       82.56     49.31 o
  -3   1  16      141.55      144.07     24.75 o
  -2   1  16      166.40      177.70     19.24 o
  -1   1  16      303.41      263.52     16.25 o
   0   1  16       10.36       22.95     13.88 o
   1   1  16       88.66      116.35     16.55 o
   2   1  16      309.10      308.92     31.92 o
   3   1  16      396.57      424.55     40.76 o
   4   1  16       58.10       56.12     38.09 o
  -4   2  16     2600.83     2654.78    111.66 o
  -3   2  16       12.29       64.09     22.89 o
  -2   2  16      181.87      177.34     18.50 o
  -1   2  16       32.12       51.23     15.64 o
   0   2  16     2677.61     2660.66     44.40 o
   1   2  16       41.50       39.84     18.06 o
   2   2  16       17.69       21.48     19.80 o
   3   2  16     2080.23     2063.55    105.22 o
   4   2  16      466.79      476.64     76.95 o
  -4   3  16       13.33       99.52     35.14 o
  -3   3  16     1062.69     1099.16     41.38 o
  -2   3  16     1170.97     1145.80     33.51 o
  -1   3  16      225.29      258.14     19.41 o
   0   3  16       15.26       10.41     15.67 o
   1   3  16      252.79      256.73     23.06 o
   2   3  16      198.20      233.12     33.21 o
   3   3  16      567.25      644.87     48.49 o
   4   3  16      191.79      125.69     38.43 o
  -4   4  16     1161.35     1259.55     99.05 o
  -3   4  16      383.61      449.89     33.64 o
  -2   4  16      460.10      434.78     28.21 o
  -1   4  16      122.77      111.90     17.54 o
   0   4  16      819.17      799.15     38.65 o
   1   4  16      389.81      332.29     28.32 o
   2   4  16        0.23        3.04     21.14 o
   3   4  16      365.35      332.95     37.89 o
   4   4  16       38.17       67.63     36.20 o
  -4   5  16        8.73       51.70     27.20 o
  -3   5  16     1456.35     1317.31     43.56 o
  -2   5  16     1816.63     1831.84    109.08 o
  -1   5  16      123.84      153.78     18.65 o
   0   5  16        0.98        1.01     22.66 o
   1   5  16        0.40       25.48     21.08 o
   2   5  16        1.08       13.65     21.64 o
   3   5  16      590.24      542.42     48.38 o
   4   5  16      505.68      481.20     68.12 o
  -4   6  16      160.23      212.19     48.89 o
  -3   6  16     1127.61     1040.84    111.57 o
  -2   6  16      191.69      221.43     23.79 o
  -1   6  16      549.31      540.24     53.51 o
   0   6  16      555.56      578.05     36.45 o
   1   6  16     1542.31     1460.61     87.07 o
   2   6  16      561.00      535.90     34.54 o
   3   6  16      793.73      860.36     53.66 o
   4   6  16       37.40       24.06     91.36 o
  -4   7  16        0.07        2.08     28.07 o
  -3   7  16     1771.51     1833.53     61.23 o
  -2   7  16      592.42      552.57     32.41 o
  -1   7  16        3.16       33.62     26.39 o
   0   7  16      220.48      237.02     27.76 o
   1   7  16       92.90       66.85     24.38 o
   2   7  16       91.47       82.51     23.79 o
   3   7  16      757.17      713.21     52.02 o
   4   7  16      229.87      218.54     50.38 o
  -4   8  16       17.11       42.93     35.14 o
  -3   8  16     1789.63     1805.47    105.57 o
  -2   8  16       26.87       43.82     37.49 o
  -1   8  16      903.34      803.90     46.05 o
   0   8  16       59.06       43.78     31.54 o
   1   8  16     1209.61     1143.37     52.67 o
   2   8  16      767.82      712.19     39.14 o
   3   8  16      113.05      229.63     30.43 o
  -3   9  16     1011.71     1010.96     49.17 o
  -2   9  16       44.66       52.04     23.52 o
  -1   9  16      471.78      433.70     37.51 o
   0   9  16      541.23      549.96     46.19 o
   1   9  16        0.07       33.87     28.05 o
   2   9  16      311.52      273.49     30.20 o
   3   9  16       61.39       87.59     36.29 o
  -3  10  16      875.55      882.16     73.17 o
  -2  10  16       70.97       66.82     24.16 o
  -1  10  16     1286.86     1439.67    125.21 o
   0  10  16       82.16       38.43     33.35 o
   1  10  16      247.44      305.09     31.31 o
   2  10  16      705.70      681.43     41.56 o
   3  10  16       42.32      -10.90     38.17 o
  -3  11  16      317.73      319.43     50.55 o
  -2  11  16       84.92       74.24     31.57 o
  -1  11  16      617.13      658.26     47.82 o
   0  11  16      501.04      510.99     56.68 o
   1  11  16       11.33       49.92     29.21 o
   2  11  16      437.09      460.25     36.83 o
   3  11  16        1.34      -14.27     40.00 o
  -2  12  16      466.76      537.12     43.01 o
  -1  12  16      935.10     1022.99     55.25 o
   0  12  16      360.30      364.48     44.03 o
   1  12  16       28.37       19.41     39.96 o
   2  12  16      333.27      369.73     89.38 o
  -2  13  16      222.87      285.48     77.39 o
  -1  13  16      473.22      479.90     60.31 o
   0  13  16      147.84      162.73     41.13 o
   1  13  16       12.43       25.95     42.20 o
   2  13  16      246.92      238.52     76.88 o
  -1  14  16      627.04      629.86     50.02 o
   0  14  16      545.17      574.74     53.55 o
   1  14  16       56.72       87.12     46.97 o
  -4   1  17       81.69       61.96     41.01 o
  -3   1  17     7318.78     7211.10    182.55 o
  -2   1  17      163.94      214.47     20.83 o
  -1   1  17     1786.36     1680.32     39.73 o
   0   1  17        5.08        6.75     14.27 o
   1   1  17     1232.16     1257.60     34.42 o
   2   1  17       52.94       61.17     25.26 o
   3   1  17        6.46       15.32     32.18 o
   4   1  17      336.14      281.61     52.48 o
  -4   2  17      313.29      311.21     41.87 o
  -3   2  17       15.74       -9.86     30.09 o
  -2   2  17      603.45      532.56     32.30 o
  -1   2  17     1060.62      987.61     30.02 o
   0   2  17       25.62       28.91     19.03 o
   1   2  17       22.64       30.18     26.90 o
   2   2  17        0.26        2.56     19.89 o
   3   2  17       36.77       58.27     31.16 o
   4   2  17       28.09       27.66     37.91 o
  -4   3  17       24.88        4.59     35.88 o
  -3   3  17     5268.91     5297.82    182.47 o
  -2   3  17        5.57       44.62     29.85 o
  -1   3  17     1707.88     1464.75     35.46 o
   0   3  17       55.86       49.41     16.58 o
   1   3  17      961.22      896.26     36.31 o
   2   3  17       37.07        7.33     21.04 o
   3   3  17        0.19        1.15     30.53 o
   4   3  17      140.43      105.81     61.27 o
  -4   4  17     1273.99     1336.09     97.37 o
  -3   4  17      115.29      161.88     31.58 o
  -2   4  17     2798.12     2645.13     56.15 o
  -1   4  17     2103.23     1962.00     56.42 o
   0   4  17      421.58      405.57     28.87 o
   1   4  17       90.56       82.94     20.88 o
   2   4  17        1.44       -3.89     21.85 o
   3   4  17        8.67       21.86     31.49 o
   4   4  17      214.52      149.59     39.68 o
  -4   5  17        1.25       44.73     29.15 o
  -3   5  17     1169.35     1210.45     65.18 o
  -2   5  17      753.07      705.08     48.13 o
  -1   5  17     1411.25     1349.38     36.88 o
   0   5  17      457.08      532.38     36.03 o
   1   5  17      122.92       98.28     23.37 o
   2   5  17      167.61      178.58     25.73 o
   3   5  17      318.44      298.91     39.20 o
   4   5  17      266.53      231.60     42.68 o
  -4   6  17      966.77      895.08     59.38 o
  -3   6  17        2.90       27.27     61.24 o
  -2   6  17     2836.18     2762.61    178.41 o
  -1   6  17     1605.10     1643.59     54.35 o
   0   6  17       19.88        7.79     30.46 o
   1   6  17       73.92       56.42     22.74 o
   2   6  17        3.62       11.58     23.26 o
   3   6  17       10.80       -8.64     35.81 o
  -4   7  17       24.90        9.84     36.61 o
  -3   7  17       73.59      166.43     84.10 o
  -2   7  17     1523.25     1466.67     79.96 o
  -1   7  17      539.94      608.25     47.07 o
   0   7  17     1092.52     1159.05     56.86 o
   1   7  17        7.78       14.46     42.34 o
   2   7  17       90.77       24.71     24.50 o
   3   7  17      237.99      271.58     49.35 o
  -3   8  17        0.39       39.54     30.45 o
  -2   8  17     2107.08     2109.75     61.56 o
  -1   8  17      513.78      581.14     45.60 o
   0   8  17      176.87      211.71     36.35 o
   1   8  17      518.64      494.10     40.21 o
   2   8  17        0.27       -5.75     25.20 o
   3   8  17       64.96       46.51     29.19 o
  -3   9  17       36.96       66.15     32.27 o
  -2   9  17     1461.33     1436.85     46.56 o
  -1   9  17       50.21       61.11     30.73 o
   0   9  17     1736.07     1779.36     69.48 o
   1   9  17       16.54       42.24     27.91 o
   2   9  17      157.69      102.95     28.12 o
   3   9  17      339.23      272.34     44.09 o
  -3  10  17       27.73        5.28     33.39 o
  -2  10  17      984.34     1066.93     53.41 o
  -1  10  17        3.00       23.78     31.54 o
   0  10  17      746.20      772.40     56.67 o
   1  10  17      243.46      194.49     37.76 o
   2  10  17        0.07       16.31     28.82 o
   3  10  17      138.56       77.07     41.68 o
  -2  11  17      985.14     1068.38     55.62 o
  -1  11  17       62.79       59.69     34.13 o
   0  11  17     1789.31     1872.43     73.07 o
   1  11  17       18.52       66.72     39.87 o
   2  11  17        1.98       18.13     30.97 o
  -2  12  17      242.78      232.44     38.94 o
  -1  12  17      258.48      300.52     40.04 o
   0  12  17      440.89      429.12     47.04 o
   1  12  17      272.86      270.15     45.66 o
   2  12  17        0.49      -15.67     46.71 o
  -1  13  17      337.58      418.21     46.28 o
   0  13  17      878.41     1034.47     66.16 o
   1  13  17      137.65      218.92     47.26 o
  -4   0  18      813.57      862.06     87.46 o
  -3   0  18        2.71       31.14     46.71 o
  -2   0  18    12998.54    13114.10    207.95 o
  -1   0  18      928.77      971.06     81.82 o
   0   0  18     2613.99     2528.69    110.81 o
   1   0  18      339.42      393.69     32.32 o
   2   0  18      368.03      300.45     46.78 o
   3   0  18       15.82        2.08     42.56 o
   4   0  18        0.37       -7.27     55.01 o
  -4   1  18      103.06       75.30     39.57 o
  -3   1  18      281.58      302.85     58.64 o
  -2   1  18       76.48      141.38     29.41 o
  -1   1  18      713.72      700.45     33.35 o
   0   1  18      353.97      366.33     22.55 o
   1   1  18       10.14        1.42     16.08 o
   2   1  18        8.85       -2.35     30.10 o
   3   1  18        2.63       13.29     31.14 o
   4   1  18        1.22      -37.67     37.67 o
  -4   2  18      394.47      351.03     44.03 o
  -3   2  18       39.12       39.87     32.81 o
  -2   2  18     8205.17     7751.02     89.53 o
  -1   2  18      731.30      673.67     34.40 o
   0   2  18     4174.31     3929.69     71.28 o
   1   2  18        0.44       -3.72     18.50 o
   2   2  18      177.03      141.07     33.76 o
   3   2  18        3.43       10.83     30.67 o
   4   2  18       10.39       25.87     39.13 o
  -4   3  18      100.29       39.02     49.84 o
  -3   3  18     1148.25     1080.94     56.31 o
  -2   3  18       39.43       36.76     34.26 o
  -1   3  18     1540.11     1609.44     99.53 o
   0   3  18     1436.91     1366.38     36.84 o
   1   3  18      130.43      156.65     28.60 o
   2   3  18       39.89       38.57     21.76 o
   3   3  18        5.93      -14.72     62.28 o
   4   3  18        0.02      -38.80     39.63 o
  -4   4  18      240.30      185.96     57.14 o
  -3   4  18       80.20       52.39     32.94 o
  -2   4  18     3682.08     3430.17    190.22 o
  -1   4  18        3.28       28.99     18.55 o
   0   4  18     1985.69     1881.59     50.03 o
   1   4  18        1.29        3.13     20.76 o
   2   4  18        0.18      -12.62     22.51 o
   3   4  18        6.69      -32.45     32.45 o
  -4   5  18      162.66      109.48     38.90 o
  -3   5  18     1382.85     1304.53     57.54 o
  -2   5  18      157.62      174.76     31.44 o
  -1   5  18     3225.58     3008.22    133.26 o
   0   5  18     2369.53     2266.64     70.82 o
   1   5  18        4.89      -22.13     22.13 o
   2   5  18       76.30       97.10     33.89 o
   3   5  18        5.86       36.37     34.75 o
  -3   6  18      255.62      244.85     35.91 o
  -2   6  18      993.26      964.66     41.61 o
  -1   6  18      304.61      309.43     53.53 o
   0   6  18     2064.45     1924.01     65.78 o
   1   6  18      553.74      563.70     36.88 o
   2   6  18        0.47      -23.72     28.66 o
   3   6  18       62.02       59.51     35.51 o
  -3   7  18     1390.72     1430.50     98.08 o
  -2   7  18       19.71       50.07     24.43 o
  -1   7  18     3190.72     3208.85     99.90 o
   0   7  18     1308.39     1197.32     59.43 o
   1   7  18       54.69       46.72     26.42 o
   2   7  18      296.96      310.28     31.22 o
   3   7  18        6.80      -34.80     37.89 o
  -3   8  18      360.96      352.75     48.33 o
  -2   8  18        4.43       20.25     24.94 o
  -1   8  18     1215.33     1160.93     99.09 o
   0   8  18      392.33      329.30     72.78 o
   1   8  18     1103.53     1106.80     48.66 o
   2   8  18       88.98      110.40     27.87 o
   3   8  18        5.62      -33.39     63.84 o
  -3   9  18      342.09      306.21     40.05 o
  -2   9  18        2.02        6.73     25.84 o
  -1   9  18     1716.53     1802.29     68.32 o
   0   9  18       93.09      129.10     56.59 o
   1   9  18      357.37      401.72     36.59 o
   2   9  18      259.18      240.85     31.67 o
  -2  10  18       96.25       95.53     36.71 o
  -1  10  18      628.37      604.31     74.40 o
   0  10  18       26.22        9.29     83.57 o
   1  10  18     1143.61     1199.92     62.30 o
   2  10  18       33.70       35.18     30.91 o
  -2  11  18        0.98       83.04     36.70 o
  -1  11  18      459.89      525.07     62.91 o
   0  11  18        0.19      -25.77     40.29 o
   1  11  18      551.31      528.18     50.98 o
   2  11  18      154.78      124.34     34.34 o
  -1  12  18      276.50      301.75     44.06 o
   0  12  18       32.22       91.47     44.71 o
   1  12  18     1074.02      995.82     68.69 o
  -4   1  19       40.82       99.11     42.94 o
  -3   1  19      276.14      307.83     65.98 o
  -2   1  19      292.50      350.71     35.81 o
  -1   1  19     8421.25     8035.18    145.18 o
   0   1  19     2182.54     2114.07     55.96 o
   1   1  19     2798.58     2957.02     50.26 o
   2   1  19      307.91      328.27     34.90 o
   3   1  19        4.10       22.35     31.14 o
  -4   2  19       13.67       41.52     58.13 o
  -3   2  19       41.90       72.52     34.17 o
  -2   2  19      463.68      452.39     36.73 o
  -1   2  19       92.74      151.24     23.45 o
   0   2  19      502.86      505.88     27.99 o
   1   2  19      635.40      525.43     34.02 o
   2   2  19       15.75        1.96     27.04 o
   3   2  19        8.76      -31.77     31.77 o
  -4   3  19        9.34       53.98     55.02 o
  -3   3  19      146.14      178.15     36.37 o
  -2   3  19      321.47      303.81     81.59 o
  -1   3  19     6026.47     5994.60     80.29 o
   0   3  19      882.73      894.24     33.37 o
   1   3  19     2697.18     2746.92     75.49 o
   2   3  19      105.38      103.64     29.08 o
   3   3  19        8.12       29.64     32.42 o
  -3   4  19      378.96      308.81     53.01 o
  -2   4  19     1840.91     1732.46    132.80 o
  -1   4  19      127.05      146.42     25.41 o
   0   4  19     2827.20     2757.56    160.58 o
   1   4  19     1803.66     1780.77     49.59 o
   2   4  19        0.33      -12.82     23.48 o
   3   4  19       80.58       50.84     33.91 o
  -3   5  19       50.45       -6.64     56.06 o
  -2   5  19      844.03      778.14     48.80 o
  -1   5  19     1167.48     1216.53    142.89 o
   0   5  19       34.20       89.18     50.87 o
   1   5  19     1608.67     1539.52     48.99 o
   2   5  19       18.76        2.99     24.76 o
   3   5  19       60.91      127.95     37.06 o
  -3   6  19       35.53       22.24     34.29 o
  -2   6  19     1220.90     1166.82     83.96 o
  -1   6  19      142.68      149.96     42.58 o
   0   6  19     2369.93     2333.17     71.79 o
   1   6  19     1028.97      986.49     79.96 o
   2   6  19        0.53      -10.53     25.58 o
   3   6  19      160.95      169.33     39.48 o
  -3   7  19        5.73      -33.55     33.55 o
  -2   7  19      947.96      901.46     65.49 o
  -1   7  19       47.61      111.09     37.42 o
   0   7  19       71.23       92.53     33.99 o
   1   7  19      727.64      733.20     42.52 o
   2   7  19      183.74      147.08     49.36 o
   3   7  19       85.41      101.84     39.47 o
  -3   8  19        1.16       81.62     52.94 o
  -2   8  19      633.02      645.42     39.94 o
  -1   8  19       70.12       19.72     36.69 o
   0   8  19     1606.75     1675.45     70.05 o
   1   8  19      789.37      783.97     58.41 o
   2   8  19      271.24      278.98     34.01 o
  -2   9  19      665.51      792.08     56.20 o
  -1   9  19       40.01      -32.12     51.39 o
   0   9  19      253.77      252.14     42.14 o
   1   9  19      239.07      231.71     38.01 o
   2   9  19      502.26      613.93     52.36 o
  -2  10  19      166.38      212.02     42.43 o
  -1  10  19       32.54        9.86     38.91 o
   0  10  19      826.92      908.47     62.05 o
   1  10  19       36.15       39.63     55.54 o
   2  10  19      191.57      199.94     64.26 o
  -1  11  19      193.89      154.25     44.07 o
   0  11  19      187.88      183.03     54.01 o
   1  11  19        2.58       71.38     41.63 o
   0  12  19      106.21      108.25     48.06 o
  -2   0  20        3.23      -21.80     39.44 o
  -1   0  20      201.16      152.71     39.48 o
   0   0  20     4902.02     4878.53     86.87 o
   1   0  20     2365.91     2375.04    129.43 o
   2   0  20     1436.70     1435.26     83.51 o
   3   0  20      388.08      439.70     61.33 o
  -2   1  20       43.94       33.61     36.34 o
  -1   1  20      179.09      175.28     36.36 o
   0   1  20       16.68        1.71     17.34 o
   1   1  20      424.38      503.63     34.26 o
   2   1  20       50.17       74.63     28.99 o
   3   1  20        0.24      -17.47     31.77 o
  -3   2  20      163.49      181.14     38.93 o
  -2   2  20        2.58      -28.65     28.65 o
  -1   2  20      954.57      957.83     38.61 o
   0   2  20     3364.66     3243.26     51.82 o
   1   2  20     1795.49     1814.81     48.66 o
   2   2  20     1155.72     1251.40     70.38 o
   3   2  20      234.25      267.78     39.17 o
  -3   3  20        0.33       18.01     37.14 o
  -2   3  20      213.43      288.81     55.06 o
  -1   3  20      718.92      703.62     48.56 o
   0   3  20       67.52       83.56     25.18 o
   1   3  20      557.49      631.15     40.63 o
   2   3  20      655.39      609.06     37.96 o
   3   3  20       12.12      -20.58     34.40 o
  -3   4  20      143.15      174.50     37.91 o
  -2   4  20        4.55      -50.86     50.86 o
  -1   4  20      799.31      810.28     40.94 o
   0   4  20      932.52      935.09     81.79 o
   1   4  20      791.32      810.51     66.36 o
   2   4  20      821.56      853.54     41.71 o
   3   4  20       97.30       62.84     35.64 o
  -3   5  20       75.41      139.31     71.12 o
  -2   5  20       30.03       37.56     31.63 o
  -1   5  20      908.36      845.59     55.11 o
   0   5  20      259.69      229.86     34.32 o
   1   5  20     1371.70     1526.04    110.27 o
   2   5  20      901.53      915.31     44.16 o
   3   5  20        6.41      -23.32     36.83 o
  -3   6  20      146.46      117.03     37.18 o
  -2   6  20       81.53      141.63     96.04 o
  -1   6  20     1198.48     1106.25    139.74 o
   0   6  20      169.19      193.13     34.42 o
   1   6  20       51.44       40.42     26.95 o
   2   6  20      635.88      652.20     56.86 o
  -2   7  20       19.58      -32.91     32.91 o
  -1   7  20      663.83      823.81    163.90 o
   0   7  20       61.42        8.81     34.29 o
   1   7  20     1201.14     1185.23     52.69 o
   2   7  20      628.45      610.58     42.42 o
  -2   8  20       25.03       38.73     50.97 o
  -1   8  20     1161.25     1153.91     66.89 o
   0   8  20      165.95      235.97     48.82 o
   1   8  20        3.53       11.42     54.50 o
   2   8  20       79.89       35.71     30.53 o
  -2   9  20      132.01      129.60     43.89 o
  -1   9  20       91.98      109.13     56.59 o
   0   9  20      169.42      156.62     41.26 o
   1   9  20      537.21      534.92     46.64 o
  -1  10  20      739.34      745.78     60.33 o
   0  10  20      171.22      166.27     85.69 o
   1  10  20       10.46       25.18     37.90 o
  -2   1  21       22.47       47.94     29.67 o
  -1   1  21      222.73      194.21     29.69 o
   0   1  21      440.29      431.63     24.92 o
   1   1  21     1042.90     1005.32     51.45 o
   2   1  21     1398.08     1413.76     59.01 o
  -3   2  21       82.56       66.45     62.30 o
  -2   2  21       10.48       50.86     47.75 o
  -1   2  21       43.31       30.81     26.40 o
   0   2  21      180.58      208.65     21.26 o
   1   2  21       58.80       43.88     21.74 o
   2   2  21       99.45      134.28     45.17 o
  -3   3  21       46.10       40.49     64.37 o
  -2   3  21       23.19       16.61     50.87 o
  -1   3  21      218.56      255.41     27.37 o
   0   3  21      339.51      251.35     58.21 o
   1   3  21      521.84      592.29     47.20 o
   2   3  21      703.60      693.32     50.21 o
  -3   4  21       27.32       11.42     65.40 o
  -2   4  21      254.49      187.02     58.18 o
  -1   4  21       95.46       91.42     25.14 o
   0   4  21      425.41      400.96     69.14 o
   1   4  21       39.44       31.37     28.09 o
   2   4  21      561.90      630.58     50.69 o
  -2   5  21       89.68      122.52     57.11 o
  -1   5  21      262.65      258.39     38.18 o
   0   5  21     1053.05      979.83    123.50 o
   1   5  21       10.35      -20.74     24.54 o
   2   5  21      276.13      304.71     33.13 o
  -2   6  21        3.63       22.84     58.13 o
  -1   6  21       28.25       17.90     47.75 o
   0   6  21      249.52      247.83     37.12 o
   1   6  21      138.86      162.74     32.38 o
   2   6  21      393.22      464.73     46.08 o
  -2   7  21      116.37       95.39     37.38 o
  -1   7  21      104.40       66.93     58.15 o
   0   7  21      725.41      736.90     53.64 o
   1   7  21      110.29      128.16     34.14 o
   2   7  21       55.32       59.90     30.42 o
  -1   8  21      169.50      224.54     46.57 o
   0   8  21      103.28      119.87     39.46 o
   1   8  21      104.35      113.54     35.62 o
  -1   9  21      193.64      152.43     47.90 o
   0   9  21      619.90      637.29     88.95 o
   1   9  21      199.90      163.36     38.88 o
  -2   0  22      125.68      206.66     45.69 o
  -1   0  22        1.18       47.75     38.41 o
   0   0  22      263.92      328.85     34.51 o
   1   0  22        4.15      -27.16     27.16 o
   2   0  22      117.47      117.34     44.65 o
  -2   1  22        5.50      -13.39     30.40 o
  -1   1  22       72.33      101.51     28.60 o
   0   1  22       10.49       19.99     20.83 o
   1   1  22        3.51      -14.53     22.77 o
   2   1  22        2.31        9.86     30.09 o
  -2   2  22       27.83       31.14     48.79 o
  -1   2  22       15.30       12.52     34.77 o
   0   2  22      615.47      633.58     35.70 o
   1   2  22      288.70      279.03     37.36 o
   2   2  22      115.38      145.27     33.02 o
  -2   3  22      158.62       93.47     51.93 o
  -1   3  22       38.41       39.04     29.72 o
   0   3  22       75.20       87.14     29.67 o
   1   3  22       95.07       87.67     30.24 o
   2   3  22       17.90      -23.42     31.33 o
  -2   4  22        8.04      -55.02     55.02 o
  -1   4  22       28.61       34.65     57.10 o
   0   4  22      163.42      171.52     31.94 o
   1   4  22      132.15      168.80     31.20 o
   2   4  22        2.48        6.28     26.36 o
  -2   5  22      223.52      271.14     64.41 o
  -1   5  22      159.25      152.41     37.45 o
   0   5  22        0.97      -15.35     31.46 o
   1   5  22      114.39      120.77     27.37 o
  -2   6  22       26.42      -25.95     60.21 o
  -1   6  22        0.12      -37.35     37.35 o
   0   6  22      311.69      298.34     38.86 o
   1   6  22      344.56      345.30     38.02 o
  -1   7  22        4.74       28.73     40.49 o
   0   7  22        0.57      -15.58     60.20 o
   1   7  22        9.02       35.68     32.91 o
   0   8  22      104.01       44.04     66.98 o
  -2   1  23       69.79       46.72     46.72 o
  -1   1  23        0.15       23.87     29.36 o
   0   1  23        6.76        8.91     23.36 o
   1   1  23      231.72      285.52     28.37 o
  -2   2  23        9.48        0.00     48.79 o
  -1   2  23       72.56       46.67     30.46 o
   0   2  23      101.89      117.25     24.35 o
   1   2  23        0.48       24.60     24.53 o
  -1   3  23       26.14       52.32     31.19 o
   0   3  23       12.49      -28.93     28.93 o
   1   3  23      251.32      273.54     29.24 o
  -1   4  23      387.73      411.63     56.13 o
   0   4  23       15.68       89.06     31.33 o
   1   4  23       49.12       51.56     26.56 o
  -1   5  23      127.77      124.62     51.92 o
   0   5  23       21.20       72.34     82.01 o
   0   6  23      141.03      110.18     35.90 o
  -1   0  24      169.25      180.72     48.82 o
   0   0  24      170.29      142.29     46.74 o
  -1   1  24       31.42       25.36     38.41 o
   0   1  24       85.75       92.65     34.26 o
   0   2  24       45.24       83.12     32.70 o
 
